# Supplementary material for: Ethyl 2-(quinolin-8-yl­oxy)acetate monohydrate
Source: Acta Crystallogr Sect E Struct Rep Online. 2013 Mar 28;69(Pt 4):o623. doi: 10.1107/S1600536813008106 (PMC3629657; doi:10.1107/S1600536813008106)
Supplement: Supplementary file 1 [file e-69-0o623-sup1.cif]

##############################################################################
#                                                                            #
# This CIF contains the data in a paper accepted for publication in          #
# Acta Crystallographica Section E. It conforms to the requirements of       #
# Notes for Authors for Acta Crystallographica Section E, and has been       #
# peer reviewed under the auspices of the IUCr Commission on Journals.       #
#                                                                            #
# Full details of the Crystallographic Information File format               #
# are given in the paper "The Crystallographic Information File (CIF):       #
# a New Standard Archive File for Crystallography" by S. R. Hall, F. H.      #
# Allen and I. D. Brown [Acta Cryst. (1991), A47, 655-685].                  #
#                                                                            #
# The current version of the core CIF dictionary is obtainable from          #
# ftp://ftp.iucr.org/pub/cif_core.dic.                                       #
#                                                                            #
# Software is freely available for graphical display of the structure(s)     #
# in this CIF. For information consult the CIF software page                 #
# http://www.iucr.org/resources/cif/software.                                #
#                                                                            #
# This file may be used for bona fide research purposes within the           #
# scientific community so long as proper attribution is given to the journal # 
# article from which it was obtained.                                        #
#                                                                            #
##############################################################################
data_I
_audit_creation_method     SHELXL-97
_chemical_name_systematic
;
Ethyl 2-(quinolin-8-yloxy)acetate monohydrate
;
_chemical_name_common     ?
_chemical_formula_moiety     'C13 H13 N O3, H2 O'
_chemical_formula_sum     'C13 H15 N O4'
_chemical_formula_iupac     'C13 H13 N O3, H2 O'
_chemical_formula_weight     249.26
_chemical_melting_point     ?
_symmetry_cell_setting     monoclinic
_symmetry_space_group_name_H-M     'P 21/n'
_symmetry_space_group_name_HALL     '-P 2yn'
loop_
    _symmetry_equiv_pos_as_xyz
    'x, y, z'
    '-x+1/2, y+1/2, -z+1/2'
    '-x, -y, -z'
    'x-1/2, -y-1/2, z-1/2'
_cell_length_a     6.9562(4)
_cell_length_b     17.5050(9)
_cell_length_c     10.5304(6)
_cell_angle_alpha     90.00
_cell_angle_beta     100.124(5)
_cell_angle_gamma     90.00
_cell_volume     1262.30(12)
_cell_formula_units_Z     4
_cell_measurement_reflns_used     3127
_cell_measurement_theta_min     3.4590
_cell_measurement_theta_max     28.9872
_cell_measurement_temperature     293(2)
_exptl_crystal_description     block
_exptl_crystal_colour     colourless
_exptl_crystal_size_max     0.3
_exptl_crystal_size_mid     0.2
_exptl_crystal_size_min     0.2
_exptl_crystal_density_diffrn     1.312
_exptl_crystal_density_meas     ?
_exptl_crystal_density_method     'not measured'
_exptl_crystal_F_000     528
_exptl_absorpt_coefficient_mu     0.098
_exptl_absorpt_correction_type     multi-scan
_exptl_absorpt_process_details     '(CrysAlis PRO; Oxford Diffraction, 2010)'
_exptl_absorpt_correction_T_min     0.71542
_exptl_absorpt_correction_T_max     1.00000
_exptl_special_details
;
;
_diffrn_ambient_temperature     293(2)
_diffrn_radiation_type     MoK\a
_diffrn_radiation_wavelength     0.71073
_diffrn_radiation_source     'fine-focus sealed tube'
_diffrn_radiation_monochromator     graphite
_diffrn_measurement_device_type     'Oxford Diffraction Xcalibur Sapphire3'
_diffrn_measurement_method     '\w scans'
_diffrn_detector_area_resol_mean     16.1049
_diffrn_reflns_number     9808
_diffrn_reflns_av_R_equivalents     0.0514
_diffrn_reflns_av_sigmaI/netI     0.0586
_diffrn_reflns_theta_min     3.47
_diffrn_reflns_theta_max     26.00
_diffrn_reflns_theta_full     26.00
_diffrn_measured_fraction_theta_max     0.998
_diffrn_measured_fraction_theta_full     0.998
_diffrn_reflns_limit_h_min     -8
_diffrn_reflns_limit_h_max     8
_diffrn_reflns_limit_k_min     -21
_diffrn_reflns_limit_k_max     21
_diffrn_reflns_limit_l_min     -11
_diffrn_reflns_limit_l_max     12
_diffrn_standards_number     0
_diffrn_standards_interval_count     0
_diffrn_standards_interval_time     0
_diffrn_standards_decay_%     0
_refine_special_details
;
Refinement of <i>F</i>^2^ against ALL reflections. The weighted <i>R</i>-factor
<i>wR</i> and goodness of fit <i>S</i> are based on <i>F</i>^2^, conventional
<i>R</i>-factors <i>R</i> are based on <i>F</i>, with <i>F</i> set to zero for
negative <i>F</i>^2^. The threshold expression of <i>F</i>^2^ >
\s(<i>F</i>^2^) is used only for calculating <i>R</i>-factors(gt) <i>etc</i>.
and is not relevant to the choice of reflections for refinement.
<i>R</i>-factors based on <i>F</i>^2^ are statistically about twice as large
as those based on <i>F</i>, and <i>R</i>- factors based on ALL data will be
even larger.
;
_reflns_number_total     2478
_reflns_number_gt     1448
_reflns_threshold_expression     I>2sigma(I)
_refine_ls_structure_factor_coef     Fsqd
_refine_ls_matrix_type     full
_refine_ls_R_factor_all     0.1043
_refine_ls_R_factor_gt     0.0531
_refine_ls_wR_factor_gt     0.1011
_refine_ls_wR_factor_ref     0.1226
_refine_ls_goodness_of_fit_ref     1.023
_refine_ls_restrained_S_all     1.023
_refine_ls_number_reflns     2478
_refine_ls_number_parameters     172
_refine_ls_number_restraints     0
_refine_ls_hydrogen_treatment     mixed
_refine_ls_weighting_scheme     calc
_refine_ls_weighting_details
         'calc w=1/[\s^2^(Fo^2^)+(0.0382P)^2^+0.1537P] where P=(Fo^2^+2Fc^2^)/3'
_atom_sites_solution_hydrogens     geom
_atom_sites_solution_primary     direct
_atom_sites_solution_secondary     difmap
_refine_ls_shift/su_max     0.001
_refine_ls_shift/su_mean     0.000
_refine_diff_density_max     0.136
_refine_diff_density_min     -0.191
_refine_ls_extinction_method     none
_refine_ls_extinction_coef     ?
loop_
    _atom_type_symbol
    _atom_type_description
    _atom_type_scat_dispersion_real
    _atom_type_scat_dispersion_imag
    _atom_type_scat_source
    'C' 'C' 0.0033 0.0016
                         'International Tables Vol C Tables 4.2.6.8 and 6.1.1.4'
    'H' 'H' 0.0000 0.0000
                         'International Tables Vol C Tables 4.2.6.8 and 6.1.1.4'
    'N' 'N' 0.0061 0.0033
                         'International Tables Vol C Tables 4.2.6.8 and 6.1.1.4'
    'O' 'O' 0.0106 0.0060
                         'International Tables Vol C Tables 4.2.6.8 and 6.1.1.4'
_computing_data_collection     'CrysAlis PRO (Oxford Diffraction, 2010)'
_computing_cell_refinement     'CrysAlis PRO (Oxford Diffraction, 2010)'
_computing_data_reduction     'CrysAlis RED (Oxford Diffraction, 2010)'
_computing_structure_solution     'SHELXS97 (Sheldrick, 2008)'
_computing_structure_refinement     'SHELXL97 (Sheldrick, 2008)'
_computing_molecular_graphics     'ORTEP-3 for Windows (Farrugia, 2012)'
_computing_publication_material     'PLATON (Spek, 2009)'
loop_
    _atom_site_type_symbol
    _atom_site_label
    _atom_site_fract_x
    _atom_site_fract_y
    _atom_site_fract_z
    _atom_site_U_iso_or_equiv
    _atom_site_adp_type
    _atom_site_calc_flag
    _atom_site_refinement_flags
    _atom_site_occupancy
    _atom_site_symmetry_multiplicity
    _atom_site_disorder_assembly
    _atom_site_disorder_group
    C C1 0.1064(4) -0.11734(16) -0.0152(2) 0.0746(9) Uani d . 1 1 . .
    H H1A 0.1136 -0.1608 0.0410 0.112 Uiso calc R 1 1 . .
    H H1B 0.1291 -0.1334 -0.0985 0.112 Uiso calc R 1 1 . .
    H H1C -0.0208 -0.0946 -0.0237 0.112 Uiso calc R 1 1 . .
    C C2 0.2574(4) -0.06026(15) 0.0399(2) 0.0605(7) Uani d . 1 1 . .
    H H2A 0.3868 -0.0825 0.0481 0.073 Uiso calc R 1 1 . .
    H H2B 0.2511 -0.0160 -0.0160 0.073 Uiso calc R 1 1 . .
    O O3 0.2179(2) -0.03807(9) 0.16644(14) 0.0527(5) Uani d . 1 1 . .
    C C4 0.3381(3) 0.01324(13) 0.2305(2) 0.0431(6) Uani d . 1 1 . .
    O O5 0.4722(3) 0.04156(11) 0.19103(16) 0.0671(6) Uani d . 1 1 . .
    C C6 0.2763(3) 0.03087(12) 0.35690(19) 0.0407(6) Uani d . 1 1 . .
    H H6A 0.1472 0.0537 0.3421 0.049 Uiso calc R 1 1 . .
    H H6B 0.2717 -0.0157 0.4062 0.049 Uiso calc R 1 1 . .
    O O7 0.4143(2) 0.08241(8) 0.42563(13) 0.0440(4) Uani d . 1 1 . .
    C C8 0.3737(3) 0.11137(12) 0.5390(2) 0.0374(5) Uani d . 1 1 . .
    C C9 0.2176(3) 0.09077(14) 0.5928(2) 0.0501(6) Uani d . 1 1 . .
    H H9 0.1299 0.0544 0.5529 0.060 Uiso calc R 1 1 . .
    C C10 0.1893(4) 0.12463(16) 0.7087(2) 0.0628(7) Uani d . 1 1 . .
    H H10 0.0824 0.1100 0.7451 0.075 Uiso calc R 1 1 . .
    C C11 0.3136(4) 0.17809(16) 0.7690(2) 0.0630(8) Uani d . 1 1 . .
    H H11 0.2902 0.2006 0.8449 0.076 Uiso calc R 1 1 . .
    C C12 0.4787(4) 0.19961(13) 0.7166(2) 0.0471(6) Uani d . 1 1 . .
    C C13 0.6180(4) 0.25321(14) 0.7755(2) 0.0595(7) Uani d . 1 1 . .
    H H13 0.6003 0.2777 0.8510 0.071 Uiso calc R 1 1 . .
    C C14 0.7760(4) 0.26897(14) 0.7230(2) 0.0582(7) Uani d . 1 1 . .
    H H14 0.8698 0.3035 0.7620 0.070 Uiso calc R 1 1 . .
    C C15 0.7960(4) 0.23238(13) 0.6085(2) 0.0538(7) Uani d . 1 1 . .
    H H15 0.9056 0.2441 0.5728 0.065 Uiso calc R 1 1 . .
    N N16 0.6718(3) 0.18260(11) 0.54715(17) 0.0466(5) Uani d . 1 1 . .
    C C17 0.5122(3) 0.16581(12) 0.6004(2) 0.0383(5) Uani d . 1 1 . .
    O O1W 0.8236(3) 0.10488(13) 0.3454(2) 0.0723(6) Uani d . 1 1 . .
    H H2W 0.770(5) 0.1318(18) 0.406(3) 0.123(14) Uiso d . 1 1 . .
    H H1W 0.728(5) 0.0844(18) 0.295(3) 0.109(13) Uiso d . 1 1 . .
loop_
    _atom_site_aniso_label
    _atom_site_aniso_U_11
    _atom_site_aniso_U_22
    _atom_site_aniso_U_33
    _atom_site_aniso_U_12
    _atom_site_aniso_U_13
    _atom_site_aniso_U_23
    C1 0.099(2) 0.0701(19) 0.0512(16) -0.0165(17) 0.0026(16) -0.0184(14)
    C2 0.0763(19) 0.0683(18) 0.0396(14) -0.0050(15) 0.0171(13) -0.0153(13)
    O3 0.0602(11) 0.0590(11) 0.0403(9) -0.0135(9) 0.0124(8) -0.0143(8)
    C4 0.0463(14) 0.0449(14) 0.0378(13) 0.0001(12) 0.0067(11) -0.0053(11)
    O5 0.0646(12) 0.0882(14) 0.0534(11) -0.0269(11) 0.0243(9) -0.0198(10)
    C6 0.0409(13) 0.0417(13) 0.0394(12) -0.0017(10) 0.0065(10) -0.0068(10)
    O7 0.0484(9) 0.0490(10) 0.0359(8) -0.0061(8) 0.0110(7) -0.0102(7)
    C8 0.0442(13) 0.0353(12) 0.0327(12) 0.0049(10) 0.0067(10) -0.0018(10)
    C9 0.0499(15) 0.0598(17) 0.0424(14) -0.0055(13) 0.0129(12) -0.0047(12)
    C10 0.0585(17) 0.083(2) 0.0517(16) -0.0014(15) 0.0234(13) -0.0074(15)
    C11 0.0686(18) 0.079(2) 0.0443(15) 0.0070(16) 0.0184(14) -0.0182(14)
    C12 0.0577(15) 0.0410(14) 0.0413(13) 0.0083(12) 0.0054(12) -0.0041(11)
    C13 0.0715(19) 0.0504(16) 0.0531(15) 0.0103(14) 0.0015(14) -0.0194(13)
    C14 0.0637(18) 0.0478(16) 0.0590(17) -0.0028(13) -0.0003(14) -0.0094(13)
    C15 0.0588(16) 0.0491(15) 0.0524(15) -0.0068(13) 0.0073(13) 0.0025(13)
    N16 0.0512(12) 0.0438(12) 0.0446(11) -0.0055(10) 0.0079(10) -0.0040(9)
    C17 0.0450(13) 0.0358(13) 0.0335(12) 0.0054(11) 0.0051(10) 0.0010(10)
    O1W 0.0525(12) 0.0896(16) 0.0786(15) -0.0139(11) 0.0217(11) -0.0260(13)
_geom_special_details
;
All e.s.d.'s (except the e.s.d. in the dihedral angle between two l.s. planes)
are estimated using the full covariance matrix. The cell e.s.d.'s are taken
into account individually in the estimation of e.s.d.'s in distances, angles
and torsion angles; correlations between e.s.d.'s in cell parameters are only
used when they are defined by crystal symmetry. An approximate (isotropic)
treatment of cell e.s.d.'s is used for estimating e.s.d.'s involving l.s.
planes.
;
loop_
    _geom_bond_atom_site_label_1
    _geom_bond_atom_site_label_2
    _geom_bond_site_symmetry_2
    _geom_bond_distance
    _geom_bond_publ_flag
    C1 C2 . 1.492(3) ?
    C1 H1A . 0.9600 ?
    C1 H1B . 0.9600 ?
    C1 H1C . 0.9600 ?
    C2 O3 . 1.460(3) ?
    C2 H2A . 0.9700 ?
    C2 H2B . 0.9700 ?
    O3 C4 . 1.328(2) ?
    C4 O5 . 1.194(3) ?
    C4 C6 . 1.501(3) ?
    C6 O7 . 1.420(2) ?
    C6 H6A . 0.9700 ?
    C6 H6B . 0.9700 ?
    O7 C8 . 1.371(2) ?
    C8 C9 . 1.359(3) ?
    C8 C17 . 1.427(3) ?
    C9 C10 . 1.401(3) ?
    C9 H9 . 0.9300 ?
    C10 C11 . 1.354(3) ?
    C10 H10 . 0.9300 ?
    C11 C12 . 1.410(3) ?
    C11 H11 . 0.9300 ?
    C12 C13 . 1.412(3) ?
    C12 C17 . 1.414(3) ?
    C13 C14 . 1.344(3) ?
    C13 H13 . 0.9300 ?
    C14 C15 . 1.393(3) ?
    C14 H14 . 0.9300 ?
    C15 N16 . 1.314(3) ?
    C15 H15 . 0.9300 ?
    N16 C17 . 1.361(3) ?
    O1W H2W . 0.93(4) ?
    O1W H1W . 0.85(4) ?
loop_
    _geom_angle_atom_site_label_1
    _geom_angle_atom_site_label_2
    _geom_angle_atom_site_label_3
    _geom_angle_site_symmetry_1
    _geom_angle_site_symmetry_3
    _geom_angle
    _geom_angle_publ_flag
    C2 C1 H1A . . 109.5 ?
    C2 C1 H1B . . 109.5 ?
    H1A C1 H1B . . 109.5 ?
    C2 C1 H1C . . 109.5 ?
    H1A C1 H1C . . 109.5 ?
    H1B C1 H1C . . 109.5 ?
    O3 C2 C1 . . 107.5(2) ?
    O3 C2 H2A . . 110.2 ?
    C1 C2 H2A . . 110.2 ?
    O3 C2 H2B . . 110.2 ?
    C1 C2 H2B . . 110.2 ?
    H2A C2 H2B . . 108.5 ?
    C4 O3 C2 . . 116.17(19) ?
    O5 C4 O3 . . 124.4(2) ?
    O5 C4 C6 . . 125.9(2) ?
    O3 C4 C6 . . 109.7(2) ?
    O7 C6 C4 . . 108.00(18) ?
    O7 C6 H6A . . 110.1 ?
    C4 C6 H6A . . 110.1 ?
    O7 C6 H6B . . 110.1 ?
    C4 C6 H6B . . 110.1 ?
    H6A C6 H6B . . 108.4 ?
    C8 O7 C6 . . 117.01(17) ?
    C9 C8 O7 . . 124.6(2) ?
    C9 C8 C17 . . 120.9(2) ?
    O7 C8 C17 . . 114.56(19) ?
    C8 C9 C10 . . 119.7(2) ?
    C8 C9 H9 . . 120.1 ?
    C10 C9 H9 . . 120.1 ?
    C11 C10 C9 . . 121.7(2) ?
    C11 C10 H10 . . 119.2 ?
    C9 C10 H10 . . 119.2 ?
    C10 C11 C12 . . 119.9(2) ?
    C10 C11 H11 . . 120.1 ?
    C12 C11 H11 . . 120.1 ?
    C11 C12 C13 . . 123.3(2) ?
    C11 C12 C17 . . 119.8(2) ?
    C13 C12 C17 . . 117.0(2) ?
    C14 C13 C12 . . 120.2(2) ?
    C14 C13 H13 . . 119.9 ?
    C12 C13 H13 . . 119.9 ?
    C13 C14 C15 . . 118.4(2) ?
    C13 C14 H14 . . 120.8 ?
    C15 C14 H14 . . 120.8 ?
    N16 C15 C14 . . 125.0(3) ?
    N16 C15 H15 . . 117.5 ?
    C14 C15 H15 . . 117.5 ?
    C15 N16 C17 . . 117.0(2) ?
    N16 C17 C12 . . 122.4(2) ?
    N16 C17 C8 . . 119.47(19) ?
    C12 C17 C8 . . 118.1(2) ?
    H2W O1W H1W . . 107(3) ?
loop_
    _geom_torsion_atom_site_label_1
    _geom_torsion_atom_site_label_2
    _geom_torsion_atom_site_label_3
    _geom_torsion_atom_site_label_4
    _geom_torsion_site_symmetry_1
    _geom_torsion_site_symmetry_2
    _geom_torsion_site_symmetry_3
    _geom_torsion_site_symmetry_4
    _geom_torsion
    _geom_torsion_publ_flag
    C1 C2 O3 C4 . . . . -179.6(2) ?
    C2 O3 C4 O5 . . . . 0.3(3) ?
    C2 O3 C4 C6 . . . . 179.04(19) ?
    O5 C4 C6 O7 . . . . -4.6(3) ?
    O3 C4 C6 O7 . . . . 176.69(16) ?
    C4 C6 O7 C8 . . . . 173.95(17) ?
    C6 O7 C8 C9 . . . . 4.0(3) ?
    C6 O7 C8 C17 . . . . -176.90(17) ?
    O7 C8 C9 C10 . . . . -179.4(2) ?
    C17 C8 C9 C10 . . . . 1.5(3) ?
    C8 C9 C10 C11 . . . . 0.3(4) ?
    C9 C10 C11 C12 . . . . -1.4(4) ?
    C10 C11 C12 C13 . . . . -178.1(2) ?
    C10 C11 C12 C17 . . . . 0.7(4) ?
    C11 C12 C13 C14 . . . . 177.4(2) ?
    C17 C12 C13 C14 . . . . -1.4(3) ?
    C12 C13 C14 C15 . . . . 1.2(4) ?
    C13 C14 C15 N16 . . . . -0.4(4) ?
    C14 C15 N16 C17 . . . . -0.1(3) ?
    C15 N16 C17 C12 . . . . -0.1(3) ?
    C15 N16 C17 C8 . . . . -179.14(19) ?
    C11 C12 C17 N16 . . . . -178.0(2) ?
    C13 C12 C17 N16 . . . . 0.9(3) ?
    C11 C12 C17 C8 . . . . 1.0(3) ?
    C13 C12 C17 C8 . . . . 179.91(19) ?
    C9 C8 C17 N16 . . . . 177.0(2) ?
    O7 C8 C17 N16 . . . . -2.2(3) ?
    C9 C8 C17 C12 . . . . -2.1(3) ?
    O7 C8 C17 C12 . . . . 178.72(18) ?
loop_
    _geom_hbond_atom_site_label_D
    _geom_hbond_atom_site_label_H
    _geom_hbond_atom_site_label_A
    _geom_hbond_site_symmetry_A
    _geom_hbond_distance_DH
    _geom_hbond_distance_HA
    _geom_hbond_distance_DA
    _geom_hbond_angle_DHA
    _geom_hbond_publ_flag
    O1W H1W O5 (3) 0.85(3) 2.06(3) 2.907(3) 172 yes
    O1W H2W N16 (3) 0.92(3) 1.96(3) 2.875(3) 174 yes
    C6 H6A O1W 1_455 0.97 2.43 3.388(3) 170 yes
_iucr_refine_instructions_details
;
TITL SRI01 in P2(1)/n
CELL  0.71073   6.9562  17.5050  10.5304   90.000  100.124   90.000
ZERR     4.00   0.0004   0.0009   0.0006    0.000    0.005    0.000
LATT   1
SYMM  1/2 - X, 1/2 + Y, 1/2 - Z
SFAC  C    H    N    O
UNIT  52   60   4    16
MERG   2
OMIT    -3.00  52.00
FMAP   2
PLAN    5
ACTA
BOND   $H
CONF
LIST   4
L.S.   4
WGHT    0.038200    0.153700
FVAR       6.47795
C1    1    0.106375   -0.117340   -0.015239    11.00000    0.09879    0.07009 =
         0.05122   -0.01843    0.00261   -0.01652
AFIX 137
H1A   2    0.113639   -0.160785    0.041041    11.00000   -1.50000
H1B   2    0.129110   -0.133360   -0.098524    11.00000   -1.50000
H1C   2   -0.020840   -0.094612   -0.023713    11.00000   -1.50000
AFIX   0
C2    1    0.257437   -0.060257    0.039895    11.00000    0.07627    0.06826 =
         0.03959   -0.01533    0.01707   -0.00503
AFIX  23
H2A   2    0.386807   -0.082454    0.048148    11.00000   -1.20000
H2B   2    0.251080   -0.015952   -0.016014    11.00000   -1.20000
AFIX   0
O3    4    0.217894   -0.038067    0.166444    11.00000    0.06024    0.05895 =
         0.04034   -0.01435    0.01238   -0.01352
C4    1    0.338101    0.013242    0.230517    11.00000    0.04627    0.04487 =
         0.03777   -0.00530    0.00665    0.00011
O5    4    0.472181    0.041561    0.191028    11.00000    0.06464    0.08823 =
         0.05343   -0.01978    0.02429   -0.02691
C6    1    0.276276    0.030865    0.356898    11.00000    0.04088    0.04174 =
         0.03942   -0.00681    0.00651   -0.00174
AFIX  23
H6A   2    0.147237    0.053720    0.342104    11.00000   -1.20000
H6B   2    0.271724   -0.015691    0.406237    11.00000   -1.20000
AFIX   0
O7    4    0.414340    0.082409    0.425634    11.00000    0.04838    0.04899 =
         0.03591   -0.01017    0.01096   -0.00614
C8    1    0.373700    0.111368    0.538984    11.00000    0.04417    0.03533 =
         0.03269   -0.00176    0.00672    0.00486
C9    1    0.217559    0.090773    0.592825    11.00000    0.04994    0.05983 =
         0.04236   -0.00468    0.01291   -0.00548
AFIX  43
H9    2    0.129864    0.054361    0.552915    11.00000   -1.20000
AFIX   0
C10   1    0.189264    0.124633    0.708720    11.00000    0.05846    0.08313 =
         0.05168   -0.00743    0.02338   -0.00139
AFIX  43
H10   2    0.082427    0.110022    0.745130    11.00000   -1.20000
AFIX   0
C11   1    0.313583    0.178091    0.769024    11.00000    0.06862    0.07916 =
         0.04430   -0.01820    0.01843    0.00701
AFIX  43
H11   2    0.290153    0.200560    0.844868    11.00000   -1.20000
AFIX   0
C12   1    0.478663    0.199615    0.716562    11.00000    0.05773    0.04102 =
         0.04128   -0.00415    0.00545    0.00830
C13   1    0.617962    0.253213    0.775544    11.00000    0.07149    0.05042 =
         0.05307   -0.01942    0.00152    0.01029
AFIX  43
H13   2    0.600273    0.277685    0.851029    11.00000   -1.20000
AFIX   0
C14   1    0.776003    0.268974    0.722961    11.00000    0.06374    0.04776 =
         0.05901   -0.00945   -0.00031   -0.00279
AFIX  43
H14   2    0.869766    0.303473    0.762010    11.00000   -1.20000
AFIX   0
C15   1    0.795994    0.232380    0.608518    11.00000    0.05883    0.04913 =
         0.05244    0.00250    0.00734   -0.00680
AFIX  43
H15   2    0.905581    0.244070    0.572834    11.00000   -1.20000
AFIX   0
N16   3    0.671812    0.182605    0.547149    11.00000    0.05116    0.04382 =
         0.04457   -0.00405    0.00786   -0.00547
C17   1    0.512161    0.165812    0.600426    11.00000    0.04499    0.03583 =
         0.03347    0.00096    0.00511    0.00538
O1W   4    0.823629    0.104882    0.345445    11.00000    0.05245    0.08958 =
         0.07864   -0.02603    0.02169   -0.01387
H2W   2    0.770344    0.131782    0.406493    11.00000    0.12281
H1W   2    0.728211    0.084362    0.294963    11.00000    0.10866
HKLF 4
END
;
data_global
_journal_date_recd_electronic     2013-03-16
_journal_date_accepted     2013-03-24
_journal_name_full     'Acta Crystallographica, Section E'
_journal_year     2013
_journal_volume     69
_journal_issue      4
_journal_page_first     o623
_journal_page_last     o623
_journal_paper_category     QO
_journal_paper_doi     10.1107/S1600536813008106
_journal_coeditor_code     SU2575
_publ_contact_author_name     'Sridhar, M. A.'
_publ_contact_author_address
;
Department of Studies in Physics Manasagangotri
University of Mysore, Mysore 570 006
India
;
_publ_contact_author_email     'mas@physics.uni-mysore.ac.in'
_publ_contact_author_fax     '+918212419363'
_publ_contact_author_phone     '+918212419333'
_publ_section_title
;
Ethyl 2-(quinolin-8-yloxy)acetate monohydrate
;
loop_
    _publ_author_name
    _publ_author_footnote
    _publ_author_address
    'Kumar, Mohan' .
;
Department of Studies in Physics, Manasagangotri,
University of Mysore, Mysore 570 006, India
;
    'Mallikarjunaswamy, C.' .
;
Department of Chemistry, Yuvarajas College,
University of Mysore, Mysore 570005,
India
;
    'Sridhar, M. A.' .
;
Department of Studies in Physics, Manasagangotri,
University of Mysore, Mysore 570 006, India
;
    'Bhadregowda, D. G.' .
;
Department of Chemistry, Yuvarajas College,
University of Mysore, Mysore 570005,
India
;
    'Kapoor, Kamini' .
;
X-ray Crystallography Laboratory,
Post-Graduate Department of Physics & Electronics,
University of Jammu, Jammu Tawi 180 006, India
;
    'Gupta, Vivek K.' .
;
X-ray Crystallography Laboratory,
Post-Graduate Department of Physics & Electronics,
University of Jammu, Jammu Tawi 180 006, India
;
    'Rajni Kant' .
;
X-ray Crystallography Laboratory,
Post-Graduate Department of Physics & Electronics,
University of Jammu, Jammu Tawi 180 006, India
;
