# Supplementary material for: Ethyl 2-(quinolin-8-yl­oxy)acetate monohydrate
Source: Acta Crystallogr Sect E Struct Rep Online. 2013 Mar 28;69(Pt 4):o623. doi: 10.1107/S1600536813008106 (PMC3629657; doi:10.1107/S1600536813008106)
Supplement: Supplementary file 2 [file e-69-0o623-Isup2.hkl]

#
# h,k,l, Fc-squared, Fo-squared, sigma(Fo-squared) and status flag
#
data_I
_shelx_title ' SRI01 in P2(1)/n'
_shelx_refln_list_code          4
_shelx_F_calc_maximum      153.20
_exptl_crystal_F_000       528.00
_reflns_d_resolution_high  0.8107
 
loop_
 _symmetry_equiv_pos_as_xyz
 'x, y, z'
 '-x+1/2, y+1/2, -z+1/2'
 '-x, -y, -z'
 'x-1/2, -y-1/2, z-1/2'
 
_cell_length_a     6.9562
_cell_length_b    17.5050
_cell_length_c    10.5304
_cell_angle_alpha  90.000
_cell_angle_beta  100.124
_cell_angle_gamma  90.000
 
_shelx_F_squared_multiplier     1.000
 
loop_
 _refln_index_h
 _refln_index_k
 _refln_index_l
 _refln_F_squared_calc
 _refln_F_squared_meas
 _refln_F_squared_sigma
 _refln_observed_status
   2   0   0     7794.38     7220.49    139.16 o
   4   0   0      238.19      267.34     14.22 o
   6   0   0       60.47       65.81     12.51 o
   8   0   0        0.13        2.53      5.07 o
   2   1   0     1177.40     1162.21     12.80 o
   3   1   0      716.84      723.95     14.19 o
   4   1   0        6.28        6.13      1.47 o
   5   1   0       26.89       21.24      2.88 o
   6   1   0       32.10       31.82      5.36 o
   7   1   0       22.81       22.46      4.95 o
   8   1   0        5.73        9.15      3.47 o
   1   2   0       83.10       77.49      3.25 o
   2   2   0      404.47      367.61      6.45 o
   3   2   0      415.18      425.40     11.82 o
   4   2   0      106.14       88.78      5.61 o
   5   2   0       45.81       31.48      4.68 o
   6   2   0       45.77       31.48      5.72 o
   7   2   0        9.06        5.99      3.77 o
   8   2   0        0.02       -1.42      3.25 o
   1   3   0       58.75       62.53      2.77 o
   2   3   0     2970.41     2994.84     36.47 o
   3   3   0       44.83       38.19      3.61 o
   4   3   0      258.84      252.71     10.81 o
   5   3   0       17.13        8.53      3.79 o
   6   3   0       94.78       96.52     12.73 o
   7   3   0       11.24        5.77      3.14 o
   8   3   0        2.08       -0.82      4.94 o
   0   4   0        1.97        6.29      2.26 o
   1   4   0        6.62        3.93      1.47 o
   2   4   0      321.96      309.42      7.92 o
   3   4   0     1046.65     1030.92     18.76 o
   4   4   0      428.94      384.64     20.12 o
   5   4   0        0.35       -8.15      5.43 o
   6   4   0        6.14       -1.33      4.11 o
   7   4   0        2.28       -3.37      2.99 o
   8   4   0        1.99        5.61      3.86 o
   1   5   0     2228.78     2253.46     19.66 o
   2   5   0      177.30      184.27      6.76 o
   3   5   0      511.57      505.74     13.88 o
   4   5   0       72.79       75.50      5.21 o
   5   5   0      901.23      936.80     35.98 o
   6   5   0      282.19      258.18     21.21 o
   7   5   0        3.58        5.46      3.36 o
   8   5   0        1.04        4.14      3.67 o
   0   6   0     1710.98     1653.04     25.13 o
   1   6   0       23.17       25.12      2.12 o
   2   6   0      190.81      195.25      7.47 o
   3   6   0      407.87      418.33     13.39 o
   4   6   0      119.68      121.95      7.12 o
   5   6   0       17.12       10.91      2.84 o
   6   6   0      258.13      267.58     21.52 o
   7   6   0       12.93        8.80      3.80 o
   8   6   0        0.10       -2.40      1.78 o
   1   7   0      297.69      292.82      8.94 o
   2   7   0       86.79       82.40      5.50 o
   3   7   0       52.06       51.01      4.52 o
   4   7   0        3.75        1.37      2.42 o
   5   7   0       39.81       35.89      5.93 o
   6   7   0       94.21      100.86     13.06 o
   7   7   0       10.88       10.27      3.94 o
   0   8   0        5.98        3.61      1.65 o
   1   8   0      163.24      167.21      7.22 o
   2   8   0      243.86      243.72      8.79 o
   3   8   0        5.03       -2.14      2.32 o
   4   8   0      311.19      296.44     11.93 o
   5   8   0       52.03       53.10      7.11 o
   6   8   0        1.23       -1.13      2.01 o
   7   8   0       25.53       36.02      8.64 o
   1   9   0      626.48      660.98     15.19 o
   2   9   0        0.13        2.43      2.70 o
   3   9   0        9.71        9.02      2.17 o
   4   9   0      391.60      381.76     14.12 o
   5   9   0      149.12      147.64     12.81 o
   6   9   0       74.53       83.13     10.67 o
   7   9   0        6.43       -0.31      5.44 o
   0  10   0       52.00       51.64      5.78 o
   1  10   0       27.17       26.67      3.12 o
   2  10   0        4.74        7.47      5.14 o
   3  10   0       38.05       39.58      4.50 o
   4  10   0      215.91      225.35     11.18 o
   5  10   0       14.22       13.41      3.70 o
   6  10   0       39.69       36.66      8.68 o
   7  10   0        2.59       -1.60      5.61 o
   1  11   0      294.91      291.46     12.64 o
   2  11   0      418.70      430.42     19.09 o
   3  11   0      280.81      264.20     18.79 o
   4  11   0       32.65       38.38      4.94 o
   5  11   0        0.28       -5.04      4.11 o
   6  11   0        0.55        4.30      4.50 o
   7  11   0        1.76       -1.18      4.20 o
   0  12   0        0.01        2.58      3.27 o
   1  12   0       25.66       23.06      2.99 o
   2  12   0       16.65       15.66      8.55 o
   3  12   0       16.98       26.94      6.83 o
   4  12   0       55.54       56.26     10.34 o
   5  12   0        2.75        9.14      4.60 o
   6  12   0        0.03        0.26      2.34 o
   7  12   0        3.48        0.48      2.62 o
   1  13   0        1.38        7.42      3.09 o
   2  13   0       23.53       18.11      9.70 o
   3  13   0        3.34       13.95      5.39 o
   4  13   0       55.23       64.58      9.50 o
   5  13   0        3.96        7.86      4.97 o
   6  13   0        1.03        6.49      3.42 o
   0  14   0      858.03      838.48     23.64 o
   1  14   0      140.56      155.46      9.75 o
   2  14   0       79.06       77.10      7.86 o
   3  14   0       31.62       21.19     13.35 o
   4  14   0        0.09        5.99      6.23 o
   5  14   0        0.00        4.45      4.64 o
   6  14   0       10.71       17.50      7.77 o
   1  15   0        0.00        3.06      2.35 o
   2  15   0       27.44       21.74      2.35 o
   3  15   0       20.29       16.38      6.83 o
   4  15   0        4.54       11.02      9.84 o
   5  15   0        0.01        3.68      6.24 o
   6  15   0        1.17       19.19      9.36 o
   0  16   0        0.72       -5.46      5.05 o
   1  16   0       56.04       59.00      7.42 o
   2  16   0        0.93       -1.71      3.14 o
   3  16   0        0.02        0.98      8.01 o
   4  16   0       70.91       72.12     13.53 o
   5  16   0        4.90       11.61      8.12 o
   1  17   0        6.99       10.79      4.01 o
   2  17   0       16.96       21.18      6.27 o
   3  17   0       18.18       18.60      2.47 o
   4  17   0       18.67       14.44      9.44 o
   5  17   0        1.75        4.90     11.06 o
   0  18   0        0.39        3.53      6.92 o
   1  18   0        0.95        9.77      8.65 o
   2  18   0        0.08        8.20      5.60 o
   3  18   0        0.18        7.47      4.37 o
   4  18   0        0.02       -4.68      7.49 o
   1  19   0        0.03        2.12      3.87 o
   2  19   0       13.92       19.55      6.17 o
   3  19   0        8.36        9.51      5.62 o
   4  19   0        8.24        6.92      4.04 o
   0  20   0       13.50       21.77      8.24 o
   1  20   0        0.08       -1.78      4.81 o
   2  20   0       20.40       27.24      9.41 o
   3  20   0        0.12       17.18      9.36 o
   1  21   0        4.41        8.30      9.06 o
  -7   0   1        7.32        2.58      2.97 o
  -5   0   1        0.81        1.32      0.88 o
  -3   0   1       60.79       63.94      8.40 o
   1   0   1       11.57       14.03      1.71 o
   3   0   1        3.08        1.55      1.15 o
   5   0   1      518.29      569.47     34.91 o
   7   0   1       57.88       59.46     13.77 o
  -8   1   1        0.96        2.12      2.80 o
  -7   1   1        0.00        1.79      2.20 o
  -6   1   1       62.55       61.92      8.67 o
  -5   1   1       10.26       10.02      1.54 o
  -4   1   1      283.74      279.38     10.61 o
  -3   1   1      544.30      533.13     11.53 o
  -2   1   1     1581.32     1552.13     16.69 o
  -1   1   1     1469.67     1307.18     31.49 o
   1   1   1      953.66      935.26      9.68 o
   2   1   1     2128.34     2108.91     22.40 o
   3   1   1      179.28      173.56      6.86 o
   4   1   1       31.39       28.69      3.56 o
   5   1   1       29.47       31.82      4.88 o
   6   1   1       10.32       12.34      3.98 o
   7   1   1      246.90      272.62     20.97 o
   8   1   1        3.64        5.57      4.14 o
  -8   2   1        0.71        1.33      4.07 o
  -7   2   1        5.22        2.98      2.37 o
  -6   2   1        8.08        4.55      2.32 o
  -5   2   1       11.32        7.81      2.44 o
  -4   2   1      434.03      426.72     19.27 o
  -3   2   1      225.77      244.25     10.21 o
  -2   2   1      191.80      196.84      5.72 o
  -1   2   1      150.15      144.81      4.71 o
   1   2   1      384.76      374.63      6.37 o
   2   2   1      250.70      262.01      7.26 o
   3   2   1       40.83       35.47      2.88 o
   4   2   1        8.28        5.42      1.97 o
   5   2   1      107.42      107.82      8.44 o
   6   2   1       84.59       84.03     10.60 o
   7   2   1      108.65      125.77     16.48 o
   8   2   1        4.25        2.56      4.43 o
  -8   3   1        5.23        8.49      5.14 o
  -7   3   1       23.90       26.32      7.06 o
  -6   3   1       74.73       68.99     10.51 o
  -5   3   1       37.38       39.77      5.74 o
  -4   3   1        1.92       -0.87      2.04 o
  -3   3   1      125.41      130.78      8.34 o
  -2   3   1      245.72      225.05      7.02 o
  -1   3   1     1879.30     1740.20     16.15 o
   0   3   1     4079.71     3848.79     16.29 o
   1   3   1    17380.93    16046.05     59.73 o
   2   3   1        3.37        6.61      2.02 o
   3   3   1       50.93       59.45      4.58 o
   4   3   1      161.52      165.51      8.56 o
   5   3   1       45.37       51.62      6.54 o
   6   3   1       75.68       71.71     11.03 o
   7   3   1       57.78       65.99     11.43 o
   8   3   1        5.64        1.81      5.58 o
  -8   4   1        6.76       14.02      6.50 o
  -7   4   1        0.20        0.30      3.37 o
  -6   4   1      179.21      191.62     17.68 o
  -5   4   1       66.84       80.54     10.18 o
  -4   4   1       10.15       11.90      3.53 o
  -3   4   1      663.57      695.78     19.22 o
  -2   4   1       24.49       29.55      2.47 o
  -1   4   1     5031.01     4761.94     33.60 o
   0   4   1     4703.55     4485.45     20.30 o
   1   4   1    23469.91    22398.82    129.71 o
   2   4   1     3566.84     3699.03     35.66 o
   3   4   1      277.90      276.75     10.55 o
   4   4   1        5.22        4.36      2.11 o
   5   4   1      243.07      253.95     19.10 o
   6   4   1       50.05       47.62      8.17 o
   7   4   1       45.52       48.28      9.85 o
   8   4   1        0.24       -2.06      5.92 o
  -8   5   1        2.14        6.35      5.97 o
  -7   5   1       14.07       16.56      6.60 o
  -6   5   1       11.13       12.20      3.23 o
  -5   5   1      169.05      183.50     15.56 o
  -4   5   1      196.41      195.18     14.38 o
  -3   5   1      122.98      123.50      7.99 o
  -2   5   1      241.73      249.22      7.40 o
  -1   5   1       25.20       32.60      2.18 o
   0   5   1      171.57      186.23      4.71 o
   1   5   1     3927.27     3858.37     28.22 o
   2   5   1      907.58      970.96     17.41 o
   3   5   1      269.63      252.30     10.44 o
   4   5   1        4.89        5.67      1.88 o
   5   5   1      600.48      613.45     30.06 o
   6   5   1       87.87       80.20     11.36 o
   7   5   1       30.98       30.88      6.53 o
   8   5   1        2.02       -1.04      4.20 o
  -8   6   1       14.65       25.86      8.44 o
  -7   6   1       13.79       11.46      6.91 o
  -6   6   1       16.28       12.53      5.93 o
  -5   6   1      174.57      180.87     15.64 o
  -4   6   1       36.34       44.01      7.12 o
  -3   6   1      550.63      517.40     13.07 o
  -2   6   1      460.02      472.87      9.94 o
  -1   6   1       27.36       22.55      1.72 o
   0   6   1       24.15       23.56      1.70 o
   1   6   1      166.57      174.87      6.49 o
   2   6   1        0.90        2.41      1.04 o
   3   6   1       22.88       20.89      2.86 o
   4   6   1        7.38        5.66      2.23 o
   5   6   1      643.22      732.04     22.65 o
   6   6   1        1.69       -7.50      6.12 o
   7   6   1       18.04       16.30      3.60 o
  -8   7   1       24.79       44.53     15.68 o
  -7   7   1        3.67        2.57      6.47 o
  -6   7   1        3.77        5.47      2.63 o
  -5   7   1       89.23       89.47     11.32 o
  -4   7   1        5.06        8.22      3.10 o
  -3   7   1      469.20      490.52     17.61 o
  -2   7   1        7.41        6.95      1.93 o
  -1   7   1      212.07      220.88      8.06 o
   0   7   1      293.45      314.95      6.93 o
   1   7   1       20.14       17.30      2.28 o
   2   7   1       72.19       90.59      6.51 o
   3   7   1     1038.47     1056.59     22.59 o
   4   7   1      348.28      364.01     14.27 o
   5   7   1       11.90        3.99      6.30 o
   6   7   1        0.08       -7.38      4.92 o
   7   7   1        0.89       -3.32      3.91 o
  -7   8   1        0.79        1.45      5.85 o
  -6   8   1        1.19        2.12      3.77 o
  -5   8   1      135.21      139.32     14.34 o
  -4   8   1       33.58       34.32      6.74 o
  -3   8   1       15.70       12.61      2.10 o
  -2   8   1     1534.85     1443.40     36.68 o
  -1   8   1       30.13       37.72      3.29 o
   0   8   1       44.57       46.31      2.85 o
   1   8   1       65.85       67.71      3.85 o
   2   8   1      105.85      118.72      9.06 o
   3   8   1       19.36       26.93      3.80 o
   4   8   1       12.50       13.50      3.56 o
   5   8   1       24.19       15.67      3.68 o
   6   8   1        6.59        0.90      2.43 o
   7   8   1        4.04       -4.77      4.05 o
  -7   9   1        5.31        3.34      6.49 o
  -6   9   1        0.11        2.19      2.97 o
  -5   9   1      686.30      748.96     28.82 o
  -4   9   1      274.24      269.81     10.78 o
  -3   9   1        0.65        2.68      2.42 o
  -2   9   1       61.00       71.31      8.93 o
  -1   9   1      134.75      139.22      6.34 o
   0   9   1      203.85      202.39      6.38 o
   1   9   1      469.76      448.52     11.24 o
   2   9   1      823.20      840.36     18.26 o
   3   9   1      205.56      219.22      9.93 o
   4   9   1      277.26      287.12     13.18 o
   5   9   1      140.64      148.47     12.53 o
   6   9   1       16.71        9.04      3.26 o
   7   9   1        2.38       -2.77      5.62 o
  -7  10   1        0.02        4.36      6.93 o
  -6  10   1        1.61        4.26      7.05 o
  -5  10   1      224.14      244.13     16.58 o
  -4  10   1      327.76      346.75     13.23 o
  -3  10   1        5.69        3.15      3.01 o
  -2  10   1       24.70       40.60      7.65 o
  -1  10   1      259.33      252.59      9.92 o
   0  10   1      420.68      432.96      9.77 o
   1  10   1     1521.18     1453.40     29.44 o
   2  10   1       13.62       10.85      2.30 o
   3  10   1       25.58       23.16      4.54 o
   4  10   1       11.58        7.88      2.97 o
   5  10   1        0.24       -0.56      4.14 o
   6  10   1       38.21       27.99      7.63 o
   7  10   1        5.26        3.10      5.00 o
  -7  11   1        0.83        0.55      5.97 o
  -6  11   1        7.04       10.65      7.71 o
  -5  11   1       20.64       21.75      6.14 o
  -4  11   1       18.78       28.66      4.47 o
  -3  11   1       74.76       83.19     11.07 o
  -2  11   1       25.95       18.77      9.49 o
  -1  11   1        0.65       -0.68      1.60 o
   0  11   1      822.83      774.19     19.13 o
   1  11   1       79.13       77.31      4.48 o
   2  11   1       87.01       89.22      9.44 o
   3  11   1       19.72       19.00      6.16 o
   4  11   1       18.30       14.48      2.44 o
   5  11   1        5.87        4.27      2.85 o
   6  11   1        7.83        6.61      3.08 o
   7  11   1        0.00       -2.28      5.48 o
  -7  12   1        4.59        2.02      5.70 o
  -6  12   1       30.02       39.51     10.18 o
  -5  12   1       29.19       39.76      9.20 o
  -4  12   1       26.75       22.40      8.19 o
  -3  12   1      456.57      473.93     26.61 o
  -2  12   1        0.27        8.03      4.12 o
  -1  12   1       45.32       48.05      4.36 o
   0  12   1        8.25       11.54      4.38 o
   1  12   1       27.34       38.84      4.63 o
   2  12   1       25.98       13.53      7.42 o
   3  12   1        4.55        4.17      1.81 o
   4  12   1        6.19        8.45      4.48 o
   5  12   1       20.14       19.60      5.83 o
   6  12   1        2.93        2.85      3.26 o
  -6  13   1        8.32       12.51      5.08 o
  -5  13   1        0.00        7.08      5.11 o
  -4  13   1       38.56       26.16      8.50 o
  -3  13   1        0.45        4.81      3.25 o
  -2  13   1       63.36       47.99      6.94 o
  -1  13   1        0.46        0.62      2.35 o
   0  13   1       31.11       29.46      6.36 o
   1  13   1       40.14       48.15      5.43 o
   2  13   1       21.37       19.38      4.14 o
   3  13   1       18.86        9.87      4.93 o
   4  13   1        4.39        8.08      4.28 o
   5  13   1        8.21        8.72      6.34 o
   6  13   1        7.35       19.50      7.45 o
  -6  14   1        1.65       16.01      9.66 o
  -5  14   1       41.57       44.67     11.09 o
  -4  14   1        3.14        4.56      6.87 o
  -3  14   1       79.49       77.49     10.68 o
  -2  14   1      140.62      148.30     12.47 o
  -1  14   1       40.42       40.15      5.30 o
   0  14   1      185.56      173.05      8.74 o
   1  14   1        2.10        6.04      2.85 o
   2  14   1        3.94       -1.74      3.51 o
   3  14   1       20.81       17.18      7.22 o
   4  14   1        0.97        5.47      9.45 o
   5  14   1        3.86       13.93      6.34 o
   6  14   1        0.00       -0.28      4.41 o
  -6  15   1       13.63       40.26     10.60 o
  -5  15   1        5.49       10.60      5.67 o
  -4  15   1       28.31       11.47      5.58 o
  -3  15   1       85.16       77.55      9.50 o
  -2  15   1       37.89       35.76      6.25 o
  -1  15   1       24.50       31.34      5.02 o
   0  15   1      125.44      123.01      9.29 o
   1  15   1       66.64       75.60      6.97 o
   2  15   1       15.64        9.80      3.58 o
   3  15   1       83.54       62.69      8.39 o
   4  15   1        0.80       -1.83      8.78 o
   5  15   1        1.23       -1.34      3.93 o
  -5  16   1       12.59       14.12      8.76 o
  -4  16   1       57.03       49.24      9.39 o
  -3  16   1        0.02       -5.36     11.54 o
  -2  16   1       25.50       33.36      5.85 o
  -1  16   1       15.02       16.32      4.02 o
   0  16   1        7.29        2.15      3.93 o
   1  16   1       17.30       23.16      4.28 o
   2  16   1        5.62        7.33      3.13 o
   3  16   1       55.25       41.96     13.60 o
   4  16   1        2.15        3.80      6.44 o
   5  16   1        8.06        7.94      5.35 o
  -5  17   1        6.14       10.00     10.71 o
  -4  17   1        2.70       -7.11      5.61 o
  -3  17   1       13.19        8.13      4.96 o
  -2  17   1        0.49        4.62      3.24 o
  -1  17   1        0.56        3.86      4.86 o
   0  17   1        0.80       -1.83      4.65 o
   1  17   1        6.01       10.57      3.03 o
   2  17   1        2.45       11.91      5.14 o
   3  17   1        0.04       -2.10      5.65 o
   4  17   1        5.70        5.89      7.58 o
   5  17   1        4.95        3.38      6.69 o
  -4  18   1        0.29      -22.04     14.69 o
  -3  18   1        1.18        7.34     11.51 o
  -2  18   1        2.00        7.97      4.77 o
  -1  18   1        2.42        6.79      4.19 o
   0  18   1        5.34        7.41      5.21 o
   1  18   1       21.10       18.46      5.17 o
   2  18   1        7.67       12.94      5.24 o
   3  18   1       10.03       11.48      6.06 o
   4  18   1        3.48       -4.12      7.71 o
  -4  19   1        0.80      -13.03      8.69 o
  -3  19   1       17.68       19.52      6.29 o
  -2  19   1       12.40       35.49      9.51 o
  -1  19   1       14.52       19.77      5.44 o
   0  19   1       16.17       23.07      4.89 o
   1  19   1        1.62       -1.79      4.57 o
   2  19   1       13.35       13.73      6.20 o
   3  19   1        1.62        1.10      3.83 o
  -3  20   1        6.01       15.82      7.31 o
  -2  20   1       24.81       37.65      9.62 o
  -1  20   1       24.45       21.35     12.85 o
   0  20   1        0.19        3.70      2.85 o
   1  20   1        0.21        2.49      4.80 o
   2  20   1        5.61       16.57      7.35 o
   3  20   1        0.40        5.96      5.87 o
  -1  21   1       31.47       21.86      9.10 o
   0  21   1        0.31        7.06      4.40 o
   1  21   1        7.80       10.32      4.78 o
  -8   0   2        2.18        8.70      6.73 o
  -6   0   2        0.56        6.27      4.44 o
  -4   0   2     2057.32     2221.31     57.86 o
  -2   0   2     1931.38     1869.65     25.96 o
   0   0   2     1959.44     1848.47     16.49 o
   2   0   2      243.23      248.08     10.33 o
   4   0   2       22.05       16.78      4.74 o
   6   0   2      334.62      391.85     33.31 o
   8   0   2       30.42       42.02     12.91 o
  -8   1   2        2.32        6.35      4.07 o
  -7   1   2       56.77       65.72     10.01 o
  -6   1   2       38.14       42.31      7.29 o
  -5   1   2       11.22       19.31      3.77 o
  -4   1   2      969.60     1032.70     27.94 o
  -3   1   2        9.00       12.09      2.21 o
  -2   1   2      224.21      211.73      5.53 o
  -1   1   2     2870.14     2785.02     15.97 o
   0   1   2     1300.66     1174.93     11.11 o
   1   1   2      665.76      692.13      9.04 o
   2   1   2        0.03        0.60      0.85 o
   3   1   2      937.32     1000.13     17.95 o
   4   1   2        7.83        5.77      1.50 o
   5   1   2       34.38       36.20      6.66 o
   6   1   2      292.35      329.93     21.74 o
   7   1   2        2.03       10.13      4.68 o
   8   1   2        9.62        5.64      3.69 o
  -8   2   2       28.37       42.74     10.57 o
  -7   2   2        4.25        6.41      4.11 o
  -6   2   2        3.71        5.59      3.81 o
  -5   2   2       78.64       83.34      8.94 o
  -4   2   2      229.01      236.51     13.38 o
  -3   2   2      121.34      142.99      6.94 o
  -2   2   2      347.80      350.71      7.05 o
  -1   2   2      400.84      362.91      7.23 o
   0   2   2      497.36      460.02      7.05 o
   1   2   2     2991.59     2887.33     19.37 o
   2   2   2      604.69      605.05     10.95 o
   3   2   2        1.74        1.39      1.83 o
   4   2   2      146.12      146.20      8.35 o
   5   2   2       93.62       97.83     10.76 o
   6   2   2      231.87      268.47     22.69 o
   7   2   2      164.60      214.93     21.84 o
   8   2   2       72.67       86.41     14.75 o
  -8   3   2        3.69       14.40      6.48 o
  -7   3   2       72.89       97.21     14.40 o
  -6   3   2        0.38        2.26      3.96 o
  -5   3   2       14.65       15.07      7.36 o
  -4   3   2        0.15        1.10      3.83 o
  -3   3   2       29.85       36.33      7.57 o
  -2   3   2     2405.70     2332.51     21.50 o
  -1   3   2      487.68      485.26      9.50 o
   0   3   2     2625.23     2499.78     16.52 o
   1   3   2       16.27       11.24      1.26 o
   2   3   2      256.15      248.33      7.77 o
   3   3   2      158.93      173.98      9.77 o
   4   3   2       70.17       66.34      5.99 o
   5   3   2        5.02        7.55      3.94 o
   6   3   2       21.71       23.01      6.05 o
   7   3   2        1.45        3.45      5.02 o
   8   3   2        6.92        9.11      4.63 o
  -8   4   2       39.11       46.38     10.67 o
  -7   4   2       22.16       34.09      8.95 o
  -6   4   2       17.71        8.32      7.24 o
  -5   4   2        7.09        2.80      6.30 o
  -4   4   2      261.92      262.45     16.76 o
  -3   4   2       44.23       50.54      5.00 o
  -2   4   2     1692.59     1701.16     17.72 o
  -1   4   2      647.54      646.72     12.32 o
   0   4   2     6282.98     5973.72     40.82 o
   1   4   2     3276.90     3212.87     27.73 o
   2   4   2      263.36      274.83     11.00 o
   3   4   2       86.97      101.78      6.12 o
   4   4   2        1.63        0.93      2.37 o
   5   4   2       24.74       23.17      4.33 o
   6   4   2       34.60       38.72      8.23 o
   7   4   2        1.37       -6.37      4.85 o
  -8   5   2        3.10        4.54      7.06 o
  -7   5   2        6.70       15.40      4.21 o
  -6   5   2        4.98        6.53      6.27 o
  -5   5   2      122.43      145.45     14.16 o
  -4   5   2        7.51        8.33      8.95 o
  -3   5   2      180.01      201.32     10.64 o
  -2   5   2       52.86       57.10      3.95 o
  -1   5   2      151.21      133.16      4.69 o
   0   5   2     1184.47     1181.04     12.03 o
   1   5   2     5878.83     5827.07     55.98 o
   2   5   2      133.16      131.24      6.78 o
   3   5   2      797.61      794.13     20.13 o
   4   5   2       31.11       30.11      3.54 o
   5   5   2        0.16       -1.52      2.45 o
   6   5   2       42.29       53.34     10.29 o
   7   5   2       20.27       17.28      7.84 o
  -8   6   2        2.25        1.56      9.07 o
  -7   6   2        3.94        2.07      8.56 o
  -6   6   2       17.19        6.75      4.05 o
  -5   6   2        9.07        5.90      6.21 o
  -4   6   2       22.08       17.63      9.37 o
  -3   6   2      113.78       98.74      5.93 o
  -2   6   2        0.04       -0.04      1.32 o
  -1   6   2      180.30      187.97      6.04 o
   0   6   2      418.52      405.83      8.16 o
   1   6   2     1700.76     1770.64     25.93 o
   2   6   2       11.03       15.01      2.53 o
   3   6   2       56.95       58.01      5.59 o
   4   6   2       50.41       51.72      5.56 o
   5   6   2       10.12        9.52      3.59 o
   6   6   2        2.12        0.52      3.97 o
   7   6   2        9.69        4.77      4.33 o
  -8   7   2        6.63       16.23      9.31 o
  -7   7   2        1.91       -0.26      6.46 o
  -6   7   2       87.09       78.97     10.87 o
  -5   7   2      226.43      209.15     16.77 o
  -4   7   2       21.24       27.85      5.34 o
  -3   7   2        7.11        8.16      2.79 o
  -2   7   2       64.79       66.55      4.16 o
  -1   7   2        0.08        1.23      0.97 o
   0   7   2        7.57        7.14      1.22 o
   1   7   2        1.68        1.33      2.03 o
   2   7   2     7522.08     7661.54     51.45 o
   3   7   2      347.29      380.52     16.88 o
   4   7   2      113.99      125.19      9.07 o
   5   7   2        5.90        5.95      2.48 o
   6   7   2       69.03       74.74     10.06 o
   7   7   2        0.72       -6.59      4.40 o
  -7   8   2       17.77       11.20      4.00 o
  -6   8   2        0.09        1.25      4.51 o
  -5   8   2       68.94       69.41      9.81 o
  -4   8   2       16.82       19.47      4.77 o
  -3   8   2        1.40        0.45      0.92 o
  -2   8   2       40.87       35.51      5.08 o
  -1   8   2      115.38      118.60      4.99 o
   0   8   2      256.51      244.99      8.07 o
   1   8   2      985.88     1008.99     17.68 o
   2   8   2      999.87      944.72     22.45 o
   3   8   2      165.22      188.36     12.40 o
   4   8   2        0.94        4.48      2.17 o
   5   8   2        0.35        0.75      3.05 o
   6   8   2        9.65        5.33      3.95 o
   7   8   2        0.06       -6.89      5.17 o
  -7   9   2        4.32        4.14     10.72 o
  -6   9   2        0.06        2.76      3.04 o
  -5   9   2        9.79       12.17      5.33 o
  -4   9   2      183.23      165.77     15.18 o
  -3   9   2        6.80        2.91      3.10 o
  -2   9   2      716.57      694.87     27.40 o
  -1   9   2       71.24       78.45      4.25 o
   0   9   2        0.03        2.30      2.57 o
   1   9   2       32.85       27.18      3.31 o
   2   9   2       47.89       37.50      7.92 o
   3   9   2        2.20        7.87      3.56 o
   4   9   2       17.63       26.32      4.27 o
   5   9   2       92.39       96.02     10.81 o
   6   9   2        3.14       -1.35      2.76 o
   7   9   2       13.25       11.35      3.30 o
  -7  10   2        0.00        2.15      8.07 o
  -6  10   2        7.92       23.63     14.29 o
  -5  10   2       74.67       76.75      9.25 o
  -4  10   2       82.92      107.08     10.65 o
  -3  10   2       22.99       18.25      3.97 o
  -2  10   2       99.56       95.82     10.50 o
  -1  10   2        3.97        4.47      1.16 o
   0  10   2      144.72      140.11      6.40 o
   1  10   2       73.96       67.34      5.08 o
   2  10   2      147.13      153.46      9.06 o
   3  10   2        2.90        7.77      4.56 o
   4  10   2       11.55       10.06      4.20 o
   5  10   2        6.60        6.55      3.07 o
   6  10   2       32.09       26.49      5.75 o
   7  10   2        6.10        2.96      4.99 o
  -7  11   2        0.13       -0.25      4.88 o
  -6  11   2       11.61       17.07      8.56 o
  -5  11   2        1.30        0.76      4.50 o
  -4  11   2       82.35       74.38      7.68 o
  -3  11   2      112.00      111.59     12.12 o
  -2  11   2       26.25       29.14      6.27 o
  -1  11   2       87.78       71.78      5.98 o
   0  11   2        9.70        5.68      4.38 o
   1  11   2       22.73       17.20      5.24 o
   2  11   2      126.51      115.18      7.34 o
   3  11   2       14.16       15.86      4.22 o
   4  11   2       72.90       72.33      7.43 o
   5  11   2       23.81       30.58      7.22 o
   6  11   2        0.03       -4.19      3.64 o
  -7  12   2        4.90        6.82      5.28 o
  -6  12   2        0.05        0.83      5.95 o
  -5  12   2       34.96       26.86      5.88 o
  -4  12   2      469.08      443.52     28.06 o
  -3  12   2      192.42      208.76     17.79 o
  -2  12   2      111.58       91.47     16.32 o
  -1  12   2       88.18       90.09      6.59 o
   0  12   2      129.31      124.02      8.05 o
   1  12   2       18.45       28.43      3.48 o
   2  12   2        0.45        5.13      3.46 o
   3  12   2        5.12        7.01      9.92 o
   4  12   2        8.81        4.20      3.52 o
   5  12   2        0.00        2.72      5.46 o
   6  12   2        1.65        2.76      4.51 o
  -6  13   2        3.20        6.48      6.86 o
  -5  13   2        4.21        0.98      4.96 o
  -4  13   2      250.92      265.57     22.09 o
  -3  13   2      415.48      421.97     26.51 o
  -2  13   2       16.76       10.15      7.94 o
  -1  13   2      196.51      190.17     10.24 o
   0  13   2        0.05        1.59      5.31 o
   1  13   2        0.29        3.50      2.33 o
   2  13   2        7.21       -0.10      3.91 o
   3  13   2       78.73       66.36      7.23 o
   4  13   2       26.24       25.64      6.16 o
   5  13   2       15.74       20.59      7.63 o
   6  13   2       14.89       10.46      6.29 o
  -6  14   2       64.28       74.33     12.87 o
  -5  14   2       14.49        6.46      5.95 o
  -4  14   2      202.18      210.82     20.29 o
  -3  14   2       73.47       77.63     11.90 o
  -2  14   2       23.60       19.91      8.59 o
  -1  14   2       15.28       18.20      3.62 o
   0  14   2       16.34       20.47      6.78 o
   1  14   2       10.02       13.82      3.39 o
   2  14   2        1.19       -1.38      3.22 o
   3  14   2        0.71       -3.62      3.24 o
   4  14   2       25.22       18.27      9.39 o
   5  14   2        3.94        7.74      5.92 o
   6  14   2        5.42        2.68      3.54 o
  -6  15   2       24.78       23.10     11.13 o
  -5  15   2        1.66        7.18      6.91 o
  -4  15   2       31.15       29.13      8.21 o
  -3  15   2        0.00        2.79      2.92 o
  -2  15   2       88.25      102.09     12.17 o
  -1  15   2       23.83       25.58      4.50 o
   0  15   2       12.76        4.86      5.15 o
   1  15   2        9.04        9.97      2.05 o
   2  15   2        4.43        6.50      2.15 o
   3  15   2        4.02        0.47      2.72 o
   4  15   2       13.36        8.49      5.09 o
   5  15   2       14.22       18.18      7.38 o
  -5  16   2       14.20       24.15      6.02 o
  -4  16   2        8.62        4.43      2.71 o
  -3  16   2        1.34       -1.68      6.73 o
  -2  16   2       63.51       77.20      9.57 o
  -1  16   2       21.35       19.37      4.09 o
   0  16   2        1.15        0.53      3.97 o
   1  16   2       79.90      102.48     10.22 o
   2  16   2        1.13        6.37      3.70 o
   3  16   2        0.36        1.38      1.55 o
   4  16   2        0.80       -3.44      6.25 o
   5  16   2       13.93       16.78      6.63 o
  -5  17   2        1.16        7.38     10.94 o
  -4  17   2        2.18        2.18      2.80 o
  -3  17   2        2.02       -0.53      7.43 o
  -2  17   2       60.49       73.50     10.87 o
  -1  17   2       12.98       13.06      5.23 o
   0  17   2        6.64        6.84      5.28 o
   1  17   2        4.75       10.24      7.60 o
   2  17   2       27.77       43.63      8.47 o
   3  17   2        7.83        8.81      6.67 o
   4  17   2        7.05       11.22      5.52 o
  -4  18   2        2.77       -8.92      5.94 o
  -3  18   2        6.53       11.51      4.55 o
  -2  18   2        2.73       12.63      5.16 o
  -1  18   2      183.52      222.89     19.37 o
   0  18   2       35.58       26.80      5.31 o
   1  18   2       81.36       81.70     13.50 o
   2  18   2       54.31       61.49     10.58 o
   3  18   2       22.72       17.00      7.17 o
   4  18   2        5.15       10.46      7.06 o
  -4  19   2        1.61       -0.77      4.47 o
  -3  19   2        0.13       -4.30      6.29 o
  -2  19   2        3.66       13.06      6.29 o
  -1  19   2       52.65       62.94     10.49 o
   0  19   2       46.10       54.40      8.55 o
   1  19   2       22.72       21.18      6.69 o
   2  19   2        1.80        9.29      6.30 o
   3  19   2        0.28        4.40      9.22 o
  -3  20   2        0.30        3.71      3.74 o
  -2  20   2       43.74       58.75     11.70 o
  -1  20   2       24.82       26.12      9.38 o
   0  20   2       10.60       13.74      5.44 o
   1  20   2        7.65        6.73      5.81 o
   2  20   2        4.52       19.25     12.98 o
  -1  21   2        5.13        3.08     12.80 o
   0  21   2        3.61       13.50      6.04 o
   1  21   2        0.35        7.16      6.63 o
  -7   0   3       88.46       73.94     14.28 o
  -5   0   3       99.76       75.08     21.85 o
  -3   0   3     1326.32     1459.97     34.95 o
  -1   0   3     6311.01     6191.13     42.00 o
   1   0   3     1454.20     1483.26     17.85 o
   3   0   3      779.12      823.00     33.27 o
   5   0   3      106.26      107.59     15.99 o
   7   0   3        0.47        4.48      5.52 o
  -8   1   3       17.61       11.31      5.47 o
  -7   1   3       21.10       11.42      6.30 o
  -6   1   3       45.80       24.05      7.38 o
  -5   1   3       24.36       22.83      4.63 o
  -4   1   3        5.87        1.65      2.47 o
  -3   1   3        0.02        0.37      0.85 o
  -2   1   3     1484.48     1531.70     16.18 o
  -1   1   3      216.16      212.71      6.41 o
   0   1   3       73.87       65.40      2.29 o
   1   1   3      399.32      383.66      6.03 o
   2   1   3       45.39       46.62      3.47 o
   3   1   3        0.39        0.79      1.47 o
   4   1   3       14.25       15.46      2.82 o
   5   1   3       14.18       10.48      3.31 o
   6   1   3       12.16       15.51      5.06 o
   7   1   3       21.45       38.14      9.99 o
  -8   2   3       10.70       -1.19      6.14 o
  -7   2   3        7.35       -0.02      8.22 o
  -6   2   3       32.68       19.27      6.96 o
  -5   2   3        4.67       -1.40      5.64 o
  -4   2   3      262.64      249.01      9.51 o
  -3   2   3     1229.68     1294.68     19.45 o
  -2   2   3      145.21      152.75      5.11 o
  -1   2   3       21.65       23.75      2.38 o
   0   2   3       72.53       76.89      2.46 o
   1   2   3      523.57      543.49      8.28 o
   2   2   3       66.77       67.58      4.76 o
   3   2   3      730.43      758.26     22.06 o
   4   2   3       18.44       20.21      4.80 o
   5   2   3      141.45      151.15     12.59 o
   6   2   3        9.25        8.87      4.53 o
   7   2   3      222.33      293.46     26.38 o
  -8   3   3       51.18       20.50      7.41 o
  -7   3   3       83.55       71.73     10.81 o
  -6   3   3        6.35       -8.35      5.82 o
  -5   3   3        3.38       -0.54      4.46 o
  -4   3   3      131.39      163.47     13.23 o
  -3   3   3      805.65      855.02     16.75 o
  -2   3   3        6.58       10.05      1.76 o
  -1   3   3     1057.25     1064.98     16.21 o
   0   3   3      993.54     1021.94     11.95 o
   1   3   3       54.31       63.67      3.37 o
   2   3   3     1250.08     1307.39     19.78 o
   3   3   3     1133.62     1179.46     31.87 o
   4   3   3        3.33        0.72      2.29 o
   5   3   3       73.79       87.30      9.44 o
   6   3   3       41.55       47.07      9.76 o
   7   3   3       24.11       32.77      9.30 o
  -8   4   3        6.08        0.97      6.11 o
  -7   4   3        0.81       -7.31      6.26 o
  -6   4   3       34.59       19.05      3.18 o
  -5   4   3        5.94       -2.73     10.11 o
  -4   4   3      195.58      191.83     14.58 o
  -3   4   3      244.79      261.81     11.14 o
  -2   4   3       42.90       42.04      3.09 o
  -1   4   3      602.01      626.67     12.07 o
   0   4   3       47.52       59.80      3.15 o
   1   4   3       29.83       35.58      3.31 o
   2   4   3      438.01      456.44     13.11 o
   3   4   3     1002.76      972.92     38.46 o
   4   4   3       26.11       19.08      4.74 o
   5   4   3       23.89       19.38      3.03 o
   6   4   3        1.98        3.36      2.61 o
   7   4   3       13.79       13.73      7.19 o
  -8   5   3        0.03        0.06      5.24 o
  -7   5   3       30.18       19.83      5.94 o
  -6   5   3       43.64       26.03      6.14 o
  -5   5   3       15.99        2.89      6.69 o
  -4   5   3       18.47       17.63      7.25 o
  -3   5   3      146.34      147.01      7.20 o
  -2   5   3     1258.82     1300.25     22.08 o
  -1   5   3     1244.28     1262.93     17.70 o
   0   5   3     1375.66     1334.92     18.24 o
   1   5   3      187.69      177.90      5.90 o
   2   5   3      178.76      173.50      8.50 o
   3   5   3        4.35        2.71      2.21 o
   4   5   3        2.13        1.70      1.85 o
   5   5   3        0.04       -2.68      2.79 o
   6   5   3       28.79       29.38      6.34 o
   7   5   3       10.34        8.56      2.05 o
  -8   6   3        2.75       -3.29      7.71 o
  -7   6   3       24.30       14.07      5.83 o
  -6   6   3       42.20       32.44      7.58 o
  -5   6   3        7.28        3.84      4.54 o
  -4   6   3        0.50        2.23      3.30 o
  -3   6   3       68.35       61.34      4.53 o
  -2   6   3       46.87       54.82      5.12 o
  -1   6   3        0.00        2.30      1.49 o
   0   6   3      718.53      679.29     15.21 o
   1   6   3     1139.03     1130.68     19.08 o
   2   6   3      556.69      524.87     15.43 o
   3   6   3      165.60      176.89     10.12 o
   4   6   3        0.52       -1.00      2.65 o
   5   6   3        0.00        0.24      2.36 o
   6   6   3        0.88       -1.58      1.82 o
   7   6   3        0.03       -1.37      3.68 o
  -8   7   3        0.81       -9.14     10.73 o
  -7   7   3        5.41        0.57      4.48 o
  -6   7   3       11.84        4.05      4.34 o
  -5   7   3       23.09       18.34      7.20 o
  -4   7   3        1.06        4.07      5.57 o
  -3   7   3      252.16      261.57     10.18 o
  -2   7   3      449.29      472.94     13.57 o
  -1   7   3      489.60      486.87     11.25 o
   0   7   3       11.03        9.53      3.80 o
   1   7   3     2497.08     2394.67     30.73 o
   2   7   3      327.59      302.55     15.78 o
   3   7   3       52.91       61.91      5.86 o
   4   7   3        2.69        6.18      2.65 o
   5   7   3        0.73        1.14      2.56 o
   6   7   3        0.43        0.23      3.22 o
   7   7   3        0.00        7.63      4.80 o
  -7   8   3        0.11       -3.90      5.26 o
  -6   8   3       89.00       90.48     11.75 o
  -5   8   3       33.90       27.90     12.94 o
  -4   8   3       49.67       46.49     10.31 o
  -3   8   3      453.76      451.30     13.58 o
  -2   8   3     1903.04     1922.44     31.72 o
  -1   8   3      245.68      233.76      8.96 o
   0   8   3       84.94       91.79      5.23 o
   1   8   3     1485.09     1409.88     27.59 o
   2   8   3      538.74      490.66     14.36 o
   3   8   3        0.02       -0.03      5.99 o
   4   8   3        0.04        2.11      2.91 o
   5   8   3        3.04        0.26      2.77 o
   6   8   3        0.78       -1.31      2.41 o
   7   8   3        0.90        0.14      3.12 o
  -7   9   3        1.05       -7.65      7.91 o
  -6   9   3       44.97       48.73      8.05 o
  -5   9   3        2.39        7.37      7.56 o
  -4   9   3      108.27      124.35     12.42 o
  -3   9   3      230.86      232.53     10.47 o
  -2   9   3      218.87      229.72     10.00 o
  -1   9   3        3.21        3.61      2.42 o
   0   9   3      484.53      476.55     12.61 o
   1   9   3      711.46      647.14     21.94 o
   2   9   3      322.23      305.21     11.24 o
   3   9   3        2.37        9.56      3.58 o
   4   9   3      102.87       95.56      8.79 o
   5   9   3       14.08        9.48      3.38 o
   6   9   3        0.09        0.15      2.00 o
   7   9   3       10.96       13.39      4.58 o
  -7  10   3        0.08      -10.47      8.51 o
  -6  10   3       12.10       15.29     17.46 o
  -5  10   3       19.65       19.38      6.58 o
  -4  10   3      153.19      145.07     11.43 o
  -3  10   3       40.03       36.74      4.07 o
  -2  10   3       12.72       14.78      3.57 o
  -1  10   3       25.94       27.55      5.30 o
   0  10   3      116.00      116.17      6.61 o
   1  10   3       26.21       26.82      3.10 o
   2  10   3        5.52        5.47      2.77 o
   3  10   3      552.15      552.78     23.53 o
   4  10   3       10.23       10.54      3.17 o
   5  10   3        0.01        1.44      2.07 o
   6  10   3        1.08        2.53      4.04 o
  -7  11   3        1.14       -8.06      6.91 o
  -6  11   3       92.16       89.50     13.71 o
  -5  11   3      276.33      280.98     23.49 o
  -4  11   3      140.69      124.17     14.13 o
  -3  11   3       23.38       24.57      5.98 o
  -2  11   3      110.50      113.67     11.90 o
  -1  11   3       30.68       25.15      3.12 o
   0  11   3        8.16        7.54      4.98 o
   1  11   3       92.64      110.30      7.04 o
   2  11   3      482.88      463.27     16.03 o
   3  11   3      537.59      528.18     24.00 o
   4  11   3        3.91        6.42      2.63 o
   5  11   3        0.00        1.64      2.42 o
   6  11   3       31.84       37.71      8.80 o
  -7  12   3       11.12        9.68      2.76 o
  -6  12   3        0.29        1.65      5.74 o
  -5  12   3       28.62       18.23      4.36 o
  -4  12   3       50.38       40.97      7.67 o
  -3  12   3       10.15       12.17      5.15 o
  -2  12   3        0.11       10.13      6.46 o
  -1  12   3       18.51       16.61      2.56 o
   0  12   3       40.13       37.34      4.51 o
   1  12   3        1.55        5.45      3.24 o
   2  12   3       67.16       63.96      8.42 o
   3  12   3      164.81      168.07     11.86 o
   4  12   3       62.31       53.54     12.39 o
   5  12   3        1.08        1.71      4.69 o
   6  12   3       33.44       35.40      9.10 o
  -6  13   3       29.29       26.15      7.88 o
  -5  13   3        0.04       -0.09      5.47 o
  -4  13   3       61.53       49.99      8.61 o
  -3  13   3       46.22       55.52     10.26 o
  -2  13   3        1.98       21.33      8.28 o
  -1  13   3        1.64        2.95      1.80 o
   0  13   3        8.45       11.94      5.36 o
   1  13   3       28.98       36.25      4.97 o
   2  13   3        1.48        2.03      3.81 o
   3  13   3       10.04        8.01      3.24 o
   4  13   3       53.80       48.25      8.46 o
   5  13   3       32.74       27.16      8.28 o
   6  13   3        2.45       -5.04      7.48 o
  -6  14   3       21.45       29.18      8.07 o
  -5  14   3        5.44        7.85      6.73 o
  -4  14   3       76.91       76.57     11.69 o
  -3  14   3       90.48      106.63     14.51 o
  -2  14   3       10.59       10.81      6.33 o
  -1  14   3       70.43       78.04      8.58 o
   0  14   3      194.22      220.16     10.55 o
   1  14   3       47.52       57.92      6.34 o
   2  14   3       22.27       19.08      3.93 o
   3  14   3       23.30       15.13      3.77 o
   4  14   3       46.54       22.04      4.77 o
   5  14   3        1.64       -5.78      9.70 o
  -6  15   3        0.12        7.07      6.28 o
  -5  15   3        0.31        2.27      4.35 o
  -4  15   3        0.02        3.76      5.96 o
  -3  15   3        1.25       10.69      6.28 o
  -2  15   3        1.28       -1.10      6.89 o
  -1  15   3       11.48       12.21      3.90 o
   0  15   3       19.70       14.64      4.81 o
   1  15   3       23.08       30.86      5.11 o
   2  15   3        0.10        3.59      3.85 o
   3  15   3       14.06        9.10      3.51 o
   4  15   3        7.58       -4.23      5.40 o
   5  15   3        3.49        0.57      7.36 o
  -5  16   3        3.77       12.05      6.81 o
  -4  16   3       24.00       31.76      8.28 o
  -3  16   3      135.92      131.90     13.63 o
  -2  16   3       22.19       19.45      6.71 o
  -1  16   3       49.67       64.72     10.08 o
   0  16   3      175.46      160.38     13.62 o
   1  16   3        0.17        6.53      4.04 o
   2  16   3       21.09       19.74      4.20 o
   3  16   3        0.59       -0.51      3.31 o
   4  16   3        0.20       -5.10      5.31 o
  -5  17   3        8.79       22.43      7.79 o
  -4  17   3        0.00       10.22      6.18 o
  -3  17   3       89.08      108.93     12.99 o
  -2  17   3       16.75       20.06      9.49 o
  -1  17   3       89.14      100.46     12.55 o
   0  17   3        2.53        3.41      5.32 o
   1  17   3       21.01       19.46      9.63 o
   2  17   3       12.22       13.08      4.53 o
   3  17   3        5.58        8.78      6.34 o
   4  17   3        0.47       -0.72      3.89 o
  -4  18   3        0.34       -6.39      4.26 o
  -3  18   3       48.10       46.08      9.72 o
  -2  18   3       16.92       29.97      8.80 o
  -1  18   3        0.31       14.07      5.82 o
   0  18   3       49.36       46.81      7.81 o
   1  18   3       22.26       24.64      9.12 o
   2  18   3        9.34       13.49     11.54 o
   3  18   3        0.15       18.50      9.94 o
  -3  19   3        5.26        4.48     11.73 o
  -2  19   3       30.83       44.65     10.12 o
  -1  19   3      233.76      273.66     23.00 o
   0  19   3        1.07        3.45      4.84 o
   1  19   3        0.12        2.46      4.59 o
   2  19   3        8.37       22.88      9.56 o
   3  19   3        0.19       21.80     10.41 o
  -2  20   3       33.94       49.08     12.69 o
  -1  20   3       33.58       32.40      9.10 o
   0  20   3        6.87        7.49      4.25 o
   1  20   3       15.91       19.35      7.26 o
   2  20   3        2.66       -6.19      7.45 o
  -8   0   4       21.61       21.90      8.05 o
  -6   0   4       27.19       15.52      7.19 o
  -4   0   4       88.01       78.20      8.26 o
  -2   0   4      413.27      411.53     13.80 o
   0   0   4      388.64      411.77      9.13 o
   2   0   4        0.01        0.40      1.67 o
   4   0   4     1159.43     1318.40     49.34 o
   6   0   4        1.90       -3.58      5.30 o
  -8   1   4        2.50        1.42      2.83 o
  -7   1   4      116.63      115.50     13.03 o
  -6   1   4       51.13       41.03      6.86 o
  -5   1   4      143.11      151.04      9.21 o
  -4   1   4        4.20        3.11      2.01 o
  -3   1   4       82.75       90.21      5.12 o
  -2   1   4      685.43      718.63     11.47 o
  -1   1   4     1040.10     1042.65     14.97 o
   0   1   4      750.43      752.25     10.04 o
   1   1   4      335.00      336.67      6.50 o
   2   1   4      148.33      163.83      7.08 o
   3   1   4      846.65      898.22     24.74 o
   4   1   4      201.92      224.19     12.38 o
   5   1   4       17.75       19.41      4.29 o
   6   1   4       13.78        8.48      4.04 o
   7   1   4        9.70       13.06      6.70 o
  -8   2   4        1.65       -3.48      5.29 o
  -7   2   4      172.78      176.09     16.13 o
  -6   2   4        9.90        7.14      3.94 o
  -5   2   4       28.99       17.09      2.77 o
  -4   2   4       99.02      100.71      6.85 o
  -3   2   4       97.94       97.27      5.77 o
  -2   2   4      177.05      178.16      6.50 o
  -1   2   4       41.17       46.37      3.85 o
   0   2   4      736.81      754.28      9.50 o
   1   2   4      757.39      758.49     10.52 o
   2   2   4      266.35      282.92      8.88 o
   3   2   4       19.31       20.43      3.23 o
   4   2   4      156.77      167.95     13.54 o
   5   2   4       32.09       28.23      4.02 o
   6   2   4       28.35       23.97      5.20 o
   7   2   4        0.23        1.12      2.42 o
  -8   3   4        5.70       -0.05      5.32 o
  -7   3   4        2.11       -1.67      2.23 o
  -6   3   4        9.22       -4.43      4.78 o
  -5   3   4        0.62       -0.91      4.78 o
  -4   3   4      112.23      109.66      7.54 o
  -3   3   4      201.27      211.74      9.39 o
  -2   3   4      547.22      538.55     11.93 o
  -1   3   4        2.92        8.22      1.83 o
   0   3   4       58.22       53.80      2.43 o
   1   3   4      121.99      135.24      5.44 o
   2   3   4      567.86      550.12     15.21 o
   3   3   4       20.83       18.13      3.52 o
   4   3   4       10.89       10.93      2.90 o
   5   3   4        8.25        6.59      2.14 o
   6   3   4       50.21       56.45      8.87 o
   7   3   4       29.30       28.54      6.74 o
  -8   4   4       23.43       18.49      4.22 o
  -7   4   4       17.23       13.86      4.40 o
  -6   4   4        2.35        0.72      4.72 o
  -5   4   4      345.95      332.33     28.51 o
  -4   4   4       45.45       38.99      4.35 o
  -3   4   4      413.00      432.12     11.76 o
  -2   4   4      875.13      939.21     16.97 o
  -1   4   4     3510.95     3523.25     49.11 o
   0   4   4       17.31       18.29      1.76 o
   1   4   4      356.15      363.40      9.21 o
   2   4   4      102.09       92.28      5.19 o
   3   4   4       36.51       30.91      3.99 o
   4   4   4       15.52       10.45      2.72 o
   5   4   4       18.85       14.60      2.74 o
   6   4   4       57.43       63.16      9.48 o
   7   4   4        1.51        1.23      3.55 o
  -8   5   4        3.95        3.30      2.87 o
  -7   5   4        0.96       -3.08      6.29 o
  -6   5   4       31.41       21.08      9.28 o
  -5   5   4        2.56        4.32      4.22 o
  -4   5   4        4.79       12.82      9.42 o
  -3   5   4      219.13      218.10      8.57 o
  -2   5   4     1673.22     1708.63     23.87 o
  -1   5   4      868.02      965.56     20.59 o
   0   5   4      386.68      365.61      9.80 o
   1   5   4       20.08       21.90      1.96 o
   2   5   4       33.11       32.91      3.64 o
   3   5   4       26.14       24.87      4.27 o
   4   5   4        3.76        0.53      2.39 o
   5   5   4        2.20        1.29      1.96 o
   6   5   4        1.36        1.31      2.62 o
   7   5   4        2.83        2.77      3.95 o
  -8   6   4        0.53        0.60      3.93 o
  -7   6   4        0.78       -2.47      7.81 o
  -6   6   4       14.03       12.27      5.36 o
  -5   6   4       23.17       18.93      9.35 o
  -4   6   4      235.59      211.17     16.32 o
  -3   6   4       10.50       14.99      4.51 o
  -2   6   4      272.50      302.62     13.79 o
  -1   6   4      532.90      493.89     45.23 o
   0   6   4      125.50      127.78      6.67 o
   1   6   4      573.05      573.46     12.42 o
   2   6   4       98.84       97.11      6.09 o
   3   6   4       75.47       71.32      8.69 o
   4   6   4        6.26        2.39      2.60 o
   5   6   4       30.73       39.45      6.12 o
   6   6   4       20.63       26.10      6.11 o
   7   6   4        3.14        5.74      4.21 o
  -8   7   4        3.66       -2.19      6.27 o
  -7   7   4        8.69        2.80      7.83 o
  -6   7   4        1.56       -0.87      5.12 o
  -5   7   4      208.57      231.85     19.06 o
  -4   7   4       17.18       17.60      3.17 o
  -3   7   4      185.66      220.60     12.28 o
  -2   7   4      121.42      117.89      8.26 o
  -1   7   4       55.75       55.46      4.64 o
   0   7   4        5.19        3.78      3.34 o
   1   7   4       63.79       77.59      5.54 o
   2   7   4      566.11      592.19     22.01 o
   3   7   4      126.95      112.73      8.41 o
   4   7   4       14.44       12.64      3.24 o
   5   7   4       10.03        9.18      3.35 o
   6   7   4        0.58       -0.04      2.18 o
   7   7   4        0.54        3.86      3.29 o
  -7   8   4       13.60        9.45      3.14 o
  -6   8   4       25.17       28.07      7.43 o
  -5   8   4       13.53       13.28      5.54 o
  -4   8   4      107.01      122.81     13.03 o
  -3   8   4        0.04        2.21      2.97 o
  -2   8   4      213.45      228.61     10.75 o
  -1   8   4        9.71       11.18      3.52 o
   0   8   4       80.13       82.83      6.66 o
   1   8   4      245.75      233.34     16.70 o
   2   8   4      484.18      468.81     15.63 o
   3   8   4       85.04       68.67      7.96 o
   4   8   4       28.08       29.27      5.63 o
   5   8   4        3.06       -0.61      2.28 o
   6   8   4        0.42        3.54      3.57 o
  -7   9   4        6.30        4.03      5.31 o
  -6   9   4      256.42      301.52     24.08 o
  -5   9   4       18.00       18.96      5.78 o
  -4   9   4       15.50       18.76      6.64 o
  -3   9   4      125.29      124.39      9.13 o
  -2   9   4        7.45        9.64      2.81 o
  -1   9   4      265.86      292.09     13.89 o
   0   9   4       60.47       64.06      6.34 o
   1   9   4        0.18        7.34      4.03 o
   2   9   4       38.17       38.10      4.71 o
   3   9   4       52.17       29.36      5.26 o
   4   9   4       12.87       19.01      5.16 o
   5   9   4       46.67       46.78      7.77 o
   6   9   4        2.22        5.66      3.96 o
  -7  10   4        8.45        4.67      2.85 o
  -6  10   4       65.48       76.18     16.32 o
  -5  10   4      209.31      218.87     19.02 o
  -4  10   4        6.63        0.40     13.49 o
  -3  10   4        5.27        1.12      4.83 o
  -2  10   4       13.83       11.80      2.40 o
  -1  10   4      138.23      159.71     12.13 o
   0  10   4       57.90       61.15      6.94 o
   1  10   4      313.22      308.34     11.00 o
   2  10   4       55.05       54.81      4.81 o
   3  10   4       47.94       33.74      8.74 o
   4  10   4       41.21       29.73      6.85 o
   5  10   4       48.95       42.68      7.51 o
   6  10   4        0.25        2.32      5.88 o
  -7  11   4        1.39        2.06      6.99 o
  -6  11   4      155.29      189.64     25.85 o
  -5  11   4        5.34        3.43      4.93 o
  -4  11   4        0.94       -7.00      5.41 o
  -3  11   4        0.02       -0.18      4.86 o
  -2  11   4       15.31       13.86      3.23 o
  -1  11   4        0.90       -1.54      2.04 o
   0  11   4       39.23       39.12      4.53 o
   1  11   4       40.69       47.91      4.59 o
   2  11   4      296.00      308.47     12.92 o
   3  11   4      285.08      272.94     16.15 o
   4  11   4       85.46       69.17      8.81 o
   5  11   4       20.23       17.67      4.80 o
   6  11   4        0.02        2.12      6.68 o
  -6  12   4        0.29        3.60      7.62 o
  -5  12   4       31.40       31.31      7.14 o
  -4  12   4       66.21       55.07      9.02 o
  -3  12   4        1.09        2.54      3.22 o
  -2  12   4       18.38       20.55      8.78 o
  -1  12   4        0.35        3.93      6.45 o
   0  12   4       26.27       21.22      3.30 o
   1  12   4        4.92        6.56      3.11 o
   2  12   4      539.74      526.48     17.79 o
   3  12   4      101.53       93.48      8.44 o
   4  12   4        4.55        1.28      6.14 o
   5  12   4        7.06        9.71      6.02 o
   6  12   4        1.81        1.85      7.32 o
  -6  13   4       16.99       17.28      7.02 o
  -5  13   4        0.98        9.27      3.90 o
  -4  13   4        6.22        3.08      5.62 o
  -3  13   4        0.33        7.66      4.56 o
  -2  13   4       49.42       42.78     12.91 o
  -1  13   4       61.93       73.15      9.42 o
   0  13   4      341.83      363.43     13.19 o
   1  13   4        6.63       11.39      3.37 o
   2  13   4        5.97        9.36      3.13 o
   3  13   4       81.53       60.65      6.91 o
   4  13   4       20.59       17.66      7.56 o
   5  13   4        2.95        1.12      6.48 o
  -6  14   4        0.00        1.52      3.20 o
  -5  14   4        1.79        6.34      4.77 o
  -4  14   4       38.88       32.28      7.39 o
  -3  14   4       82.50      101.17     14.42 o
  -2  14   4        0.29       -0.80      7.02 o
  -1  14   4       37.02       35.26      7.21 o
   0  14   4        0.26        3.59      3.56 o
   1  14   4       52.15       51.22      6.59 o
   2  14   4       70.86       66.57      7.48 o
   3  14   4      119.23      113.17     10.28 o
   4  14   4       55.24       59.10     11.51 o
   5  14   4       14.73       12.29      8.83 o
  -5  15   4        8.72       12.18      7.37 o
  -4  15   4       17.43       12.22      8.57 o
  -3  15   4      135.29      144.48     14.71 o
  -2  15   4        3.23        4.70      6.98 o
  -1  15   4        0.26        2.51      3.07 o
   0  15   4      187.62      173.47     13.88 o
   1  15   4       35.51       32.75      7.24 o
   2  15   4        4.14        4.20      5.32 o
   3  15   4       16.28       13.80      4.67 o
   4  15   4       89.50       74.09     10.28 o
   5  15   4        0.57       -5.29      8.44 o
  -5  16   4        0.38       10.72      7.51 o
  -4  16   4        1.01        8.75      9.44 o
  -3  16   4        5.62        2.76      6.14 o
  -2  16   4       15.25       17.37      6.77 o
  -1  16   4      173.36      161.02     16.06 o
   0  16   4      316.66      301.96     19.22 o
   1  16   4        0.05        3.59      6.85 o
   2  16   4       46.02       48.46      8.89 o
   3  16   4        7.52       13.54      4.05 o
   4  16   4        4.04       -0.87      4.57 o
  -4  17   4       12.45       10.73     10.55 o
  -3  17   4       96.60       91.68     15.04 o
  -2  17   4        1.82        3.33      7.60 o
  -1  17   4        0.55       12.21      6.21 o
   0  17   4       64.75       47.41      7.79 o
   1  17   4       11.45        5.09     10.06 o
   2  17   4        0.54        3.99      8.31 o
   3  17   4        0.13        4.21      3.97 o
   4  17   4        0.94        0.67      3.43 o
  -4  18   4        2.71       -5.22      9.08 o
  -3  18   4        7.80       12.35      9.79 o
  -2  18   4      188.81      219.57     20.93 o
  -1  18   4       68.63       82.85     12.07 o
   0  18   4        4.07        8.98      3.05 o
   1  18   4        5.12       -1.63      6.67 o
   2  18   4        0.34        8.30      7.69 o
   3  18   4        2.37        6.93      6.24 o
  -3  19   4        5.38       17.66      9.58 o
  -2  19   4      151.92      184.45     19.71 o
  -1  19   4       23.94       25.96      9.40 o
   0  19   4        0.00        2.21      6.88 o
   1  19   4       16.18       22.73      6.65 o
   2  19   4        5.21        1.79     12.46 o
  -2  20   4        2.85       21.64      9.83 o
  -1  20   4       14.82        4.52      5.97 o
   0  20   4        5.84        9.59      4.90 o
   1  20   4        5.47        4.72      4.40 o
  -7   0   5        0.16       -0.42      4.21 o
  -5   0   5      158.45      180.18     13.56 o
  -3   0   5       15.56       11.42      2.63 o
  -1   0   5      372.33      413.16     27.73 o
   1   0   5      821.08      843.58     16.22 o
   3   0   5      121.30      126.67     10.82 o
   5   0   5       26.24       27.25      4.82 o
   7   0   5       14.52       22.36     13.49 o
  -8   1   5        7.22        4.36      2.48 o
  -7   1   5       20.24       16.26      4.15 o
  -6   1   5       13.61       14.49      3.80 o
  -5   1   5        1.24        4.12      3.03 o
  -4   1   5      166.86      155.99      8.33 o
  -3   1   5        0.20        0.61      1.91 o
  -2   1   5       96.27      105.84      5.19 o
  -1   1   5      371.56      374.46     12.73 o
   0   1   5     3078.61     3093.82     21.94 o
   1   1   5       29.84       28.86      2.21 o
   2   1   5       88.54       90.53      5.97 o
   3   1   5      156.78      181.91      9.75 o
   4   1   5       51.12       51.34      5.46 o
   5   1   5        7.11        6.14      1.60 o
   6   1   5        1.70       -1.46      2.74 o
   7   1   5        0.88       -1.67      5.80 o
  -8   2   5        0.38        1.04      3.53 o
  -7   2   5        2.13        1.15      2.92 o
  -6   2   5       73.61       78.02      8.61 o
  -5   2   5       39.48       45.20      4.62 o
  -4   2   5        0.00        2.84      1.91 o
  -3   2   5        0.11        1.81      1.31 o
  -2   2   5     1639.77     1633.20     29.88 o
  -1   2   5     1135.74     1210.86     23.33 o
   0   2   5     1319.48     1411.06     18.46 o
   1   2   5        5.80        4.82      1.11 o
   2   2   5        0.23        0.43      1.01 o
   3   2   5      208.35      220.11     10.44 o
   4   2   5        1.06        0.50      1.78 o
   5   2   5        0.97       -1.63      2.16 o
   6   2   5       30.66       37.25      6.98 o
   7   2   5        7.64       11.36      6.42 o
  -8   3   5        5.76        6.87      5.61 o
  -7   3   5        5.92        6.25      4.06 o
  -6   3   5        9.43        7.74      5.43 o
  -5   3   5       31.41       30.50      4.36 o
  -4   3   5       59.82       59.80      7.86 o
  -3   3   5       27.46       29.47      3.27 o
  -2   3   5      163.64      171.65      7.73 o
  -1   3   5      300.80      293.76     12.94 o
   0   3   5      263.64      286.87      6.37 o
   1   3   5       11.43       11.70      2.20 o
   2   3   5       15.82       14.44      1.91 o
   3   3   5      183.28      200.47      9.69 o
   4   3   5        0.24        1.07      3.54 o
   5   3   5       18.43       19.50      3.99 o
   6   3   5        0.10       -2.04      2.77 o
   7   3   5        0.03       -0.26      1.73 o
  -8   4   5        0.31        6.75      6.66 o
  -7   4   5       26.01       32.38      8.28 o
  -6   4   5       33.81       25.64      7.24 o
  -5   4   5        0.19        0.17      0.67 o
  -4   4   5      133.59      131.62      9.61 o
  -3   4   5      134.12      153.27      7.70 o
  -2   4   5      258.04      263.33     10.14 o
  -1   4   5       29.60       23.82      4.34 o
   0   4   5       83.77       83.13      4.19 o
   1   4   5        9.88        5.85      1.22 o
   2   4   5        2.52        0.79      1.61 o
   3   4   5       41.31       27.32      4.84 o
   4   4   5      275.01      294.10     19.65 o
   5   4   5      107.30      110.13     11.61 o
   6   4   5        1.41        0.26      3.56 o
   7   4   5        0.48       -0.95      2.04 o
  -8   5   5       25.46       37.36     10.24 o
  -7   5   5       44.05       42.86      8.97 o
  -6   5   5      125.18      126.62     15.37 o
  -5   5   5        3.08        7.14      6.98 o
  -4   5   5      415.17      430.19     17.11 o
  -3   5   5       91.20       80.44      5.68 o
  -2   5   5      744.61      750.66     19.52 o
  -1   5   5        1.60        4.25      3.13 o
   0   5   5       37.60       42.10      3.05 o
   1   5   5       17.61       16.28      3.21 o
   2   5   5        5.34        3.01      1.57 o
   3   5   5      102.81       92.63      7.00 o
   4   5   5       90.31      102.84     11.80 o
   5   5   5       52.29       56.38      8.34 o
   6   5   5        5.25        3.53      2.63 o
  -8   6   5        1.38       10.04      7.09 o
  -7   6   5        0.77        5.66      8.49 o
  -6   6   5       33.40       41.80      8.54 o
  -5   6   5      507.45      547.43     29.78 o
  -4   6   5      153.56      141.58     14.38 o
  -3   6   5       26.95       21.02      3.02 o
  -2   6   5       16.23       21.87      4.69 o
  -1   6   5      242.70      286.38     17.85 o
   0   6   5       24.15       23.25      2.16 o
   1   6   5       49.73       55.09      3.79 o
   2   6   5      148.47      131.97      8.18 o
   3   6   5        0.10       -3.60      2.40 o
   4   6   5        0.26        1.03      3.07 o
   5   6   5       17.11       16.89      4.11 o
   6   6   5        4.59        3.75      3.17 o
  -7   7   5       88.73       92.82     14.67 o
  -6   7   5       60.30       67.80     11.34 o
  -5   7   5      717.80      741.66     34.96 o
  -4   7   5        6.16       16.07      5.81 o
  -3   7   5      509.60      517.51     23.41 o
  -2   7   5      394.80      389.09     26.84 o
  -1   7   5       17.59       18.71      3.70 o
   0   7   5      145.33      155.02      7.96 o
   1   7   5      123.60      104.89      7.19 o
   2   7   5       97.42      101.54      9.39 o
   3   7   5        3.10        2.04      5.00 o
   4   7   5        3.78       -2.63      3.10 o
   5   7   5       50.37       57.30      8.90 o
   6   7   5       17.42       12.63      4.27 o
  -7   8   5        8.26        8.34      7.71 o
  -6   8   5       91.78      120.64     15.46 o
  -5   8   5       24.14       38.19      9.48 o
  -4   8   5       76.41       87.47     16.72 o
  -3   8   5       23.67       23.20      7.09 o
  -2   8   5       11.22       17.20      5.69 o
  -1   8   5        0.20       -1.60      2.75 o
   0   8   5        0.13       -0.22      2.40 o
   1   8   5       28.39       37.61      4.09 o
   2   8   5        5.31        4.15      6.08 o
   3   8   5       49.85       32.57     10.19 o
   4   8   5        1.55       -3.59      3.99 o
   5   8   5       14.87        8.20      5.19 o
   6   8   5        9.65       11.74      4.02 o
  -7   9   5       71.67       79.30     17.51 o
  -6   9   5       54.12       69.44     12.38 o
  -5   9   5       11.51       13.21      5.37 o
  -4   9   5       88.37      104.16     17.66 o
  -3   9   5        8.74        2.44      9.44 o
  -2   9   5       18.27       17.29      5.25 o
  -1   9   5      392.61      412.92     19.18 o
   0   9   5       74.45       70.30      6.68 o
   1   9   5      126.87      141.15      8.41 o
   2   9   5      201.18      209.54     12.85 o
   3   9   5        0.66       -7.40      6.96 o
   4   9   5       12.49        1.69      1.93 o
   5   9   5        2.83       -2.40      2.21 o
   6   9   5        0.46        2.09      2.64 o
  -7  10   5       32.06       53.71     15.09 o
  -6  10   5      134.42      151.45     23.61 o
  -5  10   5        4.78        8.60      6.34 o
  -4  10   5       30.97       25.67     20.71 o
  -3  10   5       15.17        6.68      5.38 o
  -2  10   5       56.70       62.99      7.27 o
  -1  10   5      379.58      433.80     20.62 o
   0  10   5      112.70      102.94      8.55 o
   1  10   5       54.67       64.83      6.14 o
   2  10   5      249.79      257.18     14.80 o
   3  10   5       99.67       79.61      8.58 o
   4  10   5       51.93       39.30      6.41 o
   5  10   5       12.79        3.92      5.47 o
   6  10   5        0.49       -3.21      4.37 o
  -7  11   5        1.87       18.47     10.48 o
  -6  11   5        7.58       16.93      9.64 o
  -5  11   5        0.57        9.58      9.07 o
  -4  11   5       94.88       91.49     12.78 o
  -3  11   5       27.41       27.47      5.72 o
  -2  11   5        6.22       11.87      4.73 o
  -1  11   5       38.62       43.50      5.99 o
   0  11   5        4.55        4.90      3.87 o
   1  11   5       18.87       28.56      6.28 o
   2  11   5       35.49       36.63      5.27 o
   3  11   5        2.24       -0.51      2.74 o
   4  11   5        3.50        0.34      2.96 o
   5  11   5        4.87       -1.12      5.67 o
  -6  12   5       40.47       41.62     13.59 o
  -5  12   5       19.14       17.88      5.03 o
  -4  12   5        9.67        4.50      4.18 o
  -3  12   5        5.31        4.53      2.50 o
  -2  12   5       15.56       17.53     10.85 o
  -1  12   5       26.20       24.04      7.68 o
   0  12   5      189.33      178.67     12.59 o
   1  12   5      680.07      673.46     23.99 o
   2  12   5       46.54       60.01      7.01 o
   3  12   5       24.45       23.52      5.22 o
   4  12   5        0.07        4.49      2.01 o
   5  12   5        3.52       -2.12      7.44 o
  -6  13   5        0.01        2.17      2.91 o
  -5  13   5        1.48       -2.00      9.56 o
  -4  13   5        0.03       -4.14      5.61 o
  -3  13   5        1.10        0.53      2.47 o
  -2  13   5       75.13       92.59     10.10 o
  -1  13   5       59.43       61.82      9.01 o
   0  13   5      141.14      124.63     10.89 o
   1  13   5       54.75       36.97      6.76 o
   2  13   5       10.16       11.72      3.66 o
   3  13   5       56.15       41.66      5.96 o
   4  13   5        5.12        0.82      2.81 o
   5  13   5        0.14        0.80      3.39 o
  -6  14   5        0.10        2.85      2.93 o
  -5  14   5       47.53       73.67     13.48 o
  -4  14   5        6.50       -1.88      4.50 o
  -3  14   5        2.78        5.64      3.68 o
  -2  14   5        8.15        7.67      8.12 o
  -1  14   5      155.67      160.13     15.06 o
   0  14   5      183.24      184.22     11.74 o
   1  14   5       27.46       28.59      6.11 o
   2  14   5       10.60       16.57      4.05 o
   3  14   5       27.79       29.32      4.79 o
   4  14   5        0.01        2.48      3.93 o
  -5  15   5        1.18        5.25      9.13 o
  -4  15   5       53.23       46.82      9.69 o
  -3  15   5       32.62       34.82     10.21 o
  -2  15   5       16.09       13.03      5.52 o
  -1  15   5      401.33      449.85     26.15 o
   0  15   5      275.09      256.63     17.04 o
   1  15   5        0.01        3.11      4.58 o
   2  15   5        9.21       21.97      5.44 o
   3  15   5       54.04       47.99      6.99 o
   4  15   5       70.06       80.44     11.99 o
  -5  16   5        0.04       11.01      8.62 o
  -4  16   5       11.88       14.38      4.17 o
  -3  16   5        0.18        4.81      5.06 o
  -2  16   5        0.01       -2.28      3.38 o
  -1  16   5      113.58      119.05     14.42 o
   0  16   5       35.24       21.37      7.80 o
   1  16   5       16.53       15.82     11.36 o
   2  16   5        0.11       10.66      4.86 o
   3  16   5       87.18       97.80     10.52 o
   4  16   5       38.68       36.37      8.49 o
  -4  17   5       29.81       32.73     10.54 o
  -3  17   5        1.20        2.35      4.94 o
  -2  17   5        8.59       13.43      6.57 o
  -1  17   5        3.04       10.40      3.11 o
   0  17   5        2.46        1.31      5.56 o
   1  17   5        0.21       -1.60      4.29 o
   2  17   5        0.02        4.59      7.54 o
   3  17   5        0.30        3.11      2.43 o
  -3  18   5      124.24      144.94     17.07 o
  -2  18   5       23.11       36.58      9.42 o
  -1  18   5        0.02       10.07      9.10 o
   0  18   5        3.16        5.50      5.78 o
   1  18   5        1.61       12.02      5.74 o
   2  18   5        3.22        7.62      7.80 o
  -2  19   5       29.71       52.98     11.70 o
  -1  19   5        1.48        2.83      7.91 o
   0  19   5        7.64       19.68     10.24 o
   1  19   5        0.74        1.42      6.65 o
  -8   0   6        1.43       -0.44      7.27 o
  -6   0   6        0.18       -0.51      4.34 o
  -4   0   6       16.47        9.25      2.75 o
  -2   0   6      354.98      372.49     24.12 o
   0   0   6      212.97      238.43      8.71 o
   2   0   6       13.43       11.27      2.85 o
   4   0   6       64.20       79.25     11.44 o
   6   0   6        3.70        0.48      7.75 o
  -8   1   6        0.31        3.13      2.14 o
  -7   1   6        0.40        4.43      2.35 o
  -6   1   6       31.35       37.09      6.60 o
  -5   1   6       23.42       30.96      4.38 o
  -4   1   6       19.34       25.96      4.24 o
  -3   1   6      463.81      457.00     13.26 o
  -2   1   6        7.56       10.26      3.05 o
  -1   1   6     1278.44     1382.93     36.97 o
   0   1   6      201.38      218.45      6.32 o
   1   1   6        0.46        0.57      0.84 o
   2   1   6       14.04       13.29      4.16 o
   3   1   6       40.09       41.84      4.47 o
   4   1   6        0.00        0.69      2.05 o
   5   1   6        9.96       10.21      3.95 o
   6   1   6        9.66        3.59      4.93 o
  -8   2   6        0.02        5.45      4.44 o
  -7   2   6       10.16       14.26      8.18 o
  -6   2   6       11.23       22.60      5.15 o
  -5   2   6        0.85        1.54      1.66 o
  -4   2   6      857.69      842.54     23.30 o
  -3   2   6        6.57        8.44      2.64 o
  -2   2   6      547.73      544.93     19.87 o
  -1   2   6      737.26      717.26     14.90 o
   0   2   6      979.11     1047.11     17.35 o
   1   2   6      665.07      706.84     12.78 o
   2   2   6        0.10        0.93      1.31 o
   3   2   6        0.23       -1.08      1.75 o
   4   2   6        0.57        2.94      2.65 o
   5   2   6        0.00        0.96      2.45 o
   6   2   6        8.56        9.26      2.78 o
  -8   3   6        2.75        4.01      5.18 o
  -7   3   6        0.01        7.47      9.13 o
  -6   3   6      313.30      313.65     19.85 o
  -5   3   6       55.30       53.06      5.75 o
  -4   3   6      886.94      844.16     23.69 o
  -3   3   6      221.07      211.12      9.40 o
  -2   3   6      127.11      112.07     10.97 o
  -1   3   6        0.14        3.95      3.99 o
   0   3   6      194.14      175.50      7.17 o
   1   3   6      606.03      623.27     13.83 o
   2   3   6       23.94       18.18      3.80 o
   3   3   6        5.08        2.22      1.17 o
   4   3   6        4.09        3.65      2.85 o
   5   3   6        0.01       -0.53      2.48 o
   6   3   6       16.22       12.14      4.82 o
  -8   4   6        1.57        2.02      3.94 o
  -7   4   6        5.41        7.42      6.59 o
  -6   4   6      124.42      140.77     13.56 o
  -5   4   6        0.04       -0.84      1.58 o
  -4   4   6      302.95      314.65     14.74 o
  -3   4   6       88.12       82.58      6.67 o
  -2   4   6        3.01        4.42      6.75 o
  -1   4   6      393.58      424.11     12.69 o
   0   4   6        0.91       -0.13      1.21 o
   1   4   6      139.03      146.49      7.03 o
   2   4   6       43.90       48.26      4.61 o
   3   4   6       22.84       14.64      3.16 o
   4   4   6       30.64       21.10      7.45 o
   5   4   6        1.58        1.44      3.55 o
   6   4   6        0.46       -3.16      2.76 o
  -7   5   6        4.55       -0.21      3.28 o
  -6   5   6       62.70       84.11     13.05 o
  -5   5   6      327.86      335.45     23.82 o
  -4   5   6       22.87       27.70      4.80 o
  -3   5   6        0.38        2.13      1.97 o
  -2   5   6      133.76      140.21      7.30 o
  -1   5   6        9.90        8.18      2.27 o
   0   5   6       23.85       27.18      2.19 o
   1   5   6       13.99       11.91      5.62 o
   2   5   6      125.57      137.03      7.70 o
   3   5   6        0.99        1.55      1.88 o
   4   5   6      106.55      104.57     12.09 o
   5   5   6        0.75        4.29      2.69 o
   6   5   6        0.01       -1.36      2.99 o
  -7   6   6        0.01       -2.16      7.50 o
  -6   6   6      193.72      210.66     20.56 o
  -5   6   6      236.85      257.46     21.23 o
  -4   6   6       66.00       67.38      7.49 o
  -3   6   6       21.31       11.99      3.63 o
  -2   6   6       31.49       27.38      3.58 o
  -1   6   6      257.37      273.07     13.60 o
   0   6   6       22.25       20.00      2.42 o
   1   6   6      202.54      196.83     10.06 o
   2   6   6      212.18      227.95      9.12 o
   3   6   6       32.16       36.77      6.73 o
   4   6   6       17.51       15.12      5.33 o
   5   6   6       88.77       89.47     10.88 o
   6   6   6       23.77       22.95      6.03 o
  -7   7   6        8.63        3.89      3.49 o
  -6   7   6       32.74       37.59      8.79 o
  -5   7   6        0.48        6.18      5.85 o
  -4   7   6      102.98      108.66     15.98 o
  -3   7   6       10.30       12.57      4.08 o
  -2   7   6        0.17        1.41      2.49 o
  -1   7   6        0.34       -0.33      3.85 o
   0   7   6       34.24       28.38      3.30 o
   1   7   6        6.29        4.23      3.64 o
   2   7   6       27.83       23.39      4.22 o
   3   7   6       67.43       64.97      9.10 o
   4   7   6        0.67        0.88      2.71 o
   5   7   6       80.88       82.42     10.57 o
   6   7   6        8.78        3.03      2.88 o
  -7   8   6        1.28        9.50     18.42 o
  -6   8   6       80.34       81.10     13.06 o
  -5   8   6        4.77        8.71      4.28 o
  -4   8   6        2.00        3.25      7.46 o
  -3   8   6       58.30       60.96      8.18 o
  -2   8   6       88.08       87.65      8.01 o
  -1   8   6       68.02       63.55      6.64 o
   0   8   6       12.42       12.33      3.83 o
   1   8   6       22.32       19.88      5.91 o
   2   8   6      319.43      309.18     15.55 o
   3   8   6       43.03       45.55      8.43 o
   4   8   6       28.23       17.85      6.95 o
   5   8   6       24.97       18.51      5.89 o
   6   8   6       16.49       11.82      5.72 o
  -7   9   6        5.22        8.17      6.00 o
  -6   9   6        4.38        9.14      8.29 o
  -5   9   6      132.52      140.46     20.44 o
  -4   9   6      115.23      163.50     31.95 o
  -3   9   6        4.15        2.23      5.82 o
  -2   9   6        7.25        1.66      4.15 o
  -1   9   6      119.14      127.40     10.81 o
   0   9   6       24.97       26.47      3.89 o
   1   9   6       80.52       67.75      7.42 o
   2   9   6      170.30      160.59     11.64 o
   3   9   6        1.30        0.27      1.48 o
   4   9   6        0.03       -5.74      4.02 o
   5   9   6        4.35        1.24      2.98 o
  -7  10   6        2.49        7.01     16.19 o
  -6  10   6       10.16       23.78      9.52 o
  -5  10   6       37.03       47.36     13.03 o
  -4  10   6        3.00       -0.67      9.75 o
  -3  10   6        4.53        1.43      5.17 o
  -2  10   6        1.27        1.39      3.89 o
  -1  10   6       66.63       81.41      9.53 o
   0  10   6      107.91      114.85      8.42 o
   1  10   6      104.68      111.77     10.04 o
   2  10   6       48.07       42.84      6.24 o
   3  10   6        0.33       -2.30      3.86 o
   4  10   6       17.46       15.77      4.39 o
   5  10   6        0.01       -4.70      9.11 o
  -6  11   6       24.66       33.85     12.74 o
  -5  11   6        5.88       14.45      9.90 o
  -4  11   6        2.42       -9.50      6.33 o
  -3  11   6       52.42       41.66      8.54 o
  -2  11   6       10.14       12.21      9.06 o
  -1  11   6       51.60       44.34      5.60 o
   0  11   6     1088.72     1070.44     26.92 o
   1  11   6      750.30      773.64     27.02 o
   2  11   6       30.01       38.75      6.56 o
   3  11   6       38.73       30.45      4.15 o
   4  11   6       10.36        7.53      2.35 o
   5  11   6        0.65       -7.57      5.05 o
  -6  12   6        9.91       32.71     13.58 o
  -5  12   6        4.66        6.12      6.42 o
  -4  12   6        0.50       -4.13      7.82 o
  -3  12   6        1.14        3.36      3.04 o
  -2  12   6       37.90       37.29      5.42 o
  -1  12   6        0.83       -1.01      4.40 o
   0  12   6      813.10      798.50     24.42 o
   1  12   6      152.52      149.17     12.61 o
   2  12   6        7.44       10.58      4.04 o
   3  12   6        0.53       -0.10      3.09 o
   4  12   6       19.15       18.17      5.45 o
   5  12   6        2.74        1.15      5.10 o
  -6  13   6        2.86       -2.89      5.75 o
  -5  13   6       24.30       31.60      8.82 o
  -4  13   6       13.37       11.24      4.39 o
  -3  13   6        1.56        3.51      3.12 o
  -2  13   6       73.76       90.87     14.03 o
  -1  13   6        9.91       10.20      4.48 o
   0  13   6        4.51        5.19      4.51 o
   1  13   6        0.52        4.99      3.82 o
   2  13   6       45.54       45.30      6.14 o
   3  13   6       81.99       82.56      8.86 o
   4  13   6        0.20        2.80      3.85 o
  -5  14   6       10.52        9.25      8.35 o
  -4  14   6        7.05        5.17      4.92 o
  -3  14   6      109.04       96.74     11.30 o
  -2  14   6       76.17       75.79     10.48 o
  -1  14   6       65.01       74.52     10.48 o
   0  14   6       52.13       46.06      7.64 o
   1  14   6        1.40        9.88      3.55 o
   2  14   6        2.06        2.36      5.15 o
   3  14   6       19.08       17.14      4.30 o
   4  14   6       22.15       16.18      6.22 o
  -5  15   6        4.38        8.82      4.39 o
  -4  15   6        0.19        4.50      3.38 o
  -3  15   6        2.79       16.15      7.28 o
  -2  15   6       99.23      109.92     13.66 o
  -1  15   6        1.45        5.18      6.08 o
   0  15   6        7.42       12.33      6.26 o
   1  15   6        1.62        1.27      5.56 o
   2  15   6       20.10       17.45      4.86 o
   3  15   6        4.87        7.30      5.43 o
  -4  16   6       30.60       21.31      7.27 o
  -3  16   6        0.05        7.08      5.10 o
  -2  16   6       28.71       43.86      9.55 o
  -1  16   6        1.85       14.36      5.96 o
   0  16   6        1.64       -1.87      5.25 o
   1  16   6        0.00        7.87      7.05 o
   2  16   6        4.52        3.99      5.03 o
   3  16   6       58.59       65.88      8.66 o
  -4  17   6       11.92       18.76      9.57 o
  -3  17   6        3.27        3.57      6.14 o
  -2  17   6       16.67       24.06      9.66 o
  -1  17   6        5.57        1.68      6.32 o
   0  17   6        0.03        0.73      6.67 o
   1  17   6       12.69       10.07      5.06 o
   2  17   6       10.73       13.40      5.90 o
  -3  18   6       44.73       54.73     10.70 o
  -2  18   6        0.02        6.10      8.96 o
  -1  18   6        0.40        6.19      8.82 o
   0  18   6        3.00        6.52      6.26 o
   1  18   6        0.20        2.32      5.94 o
  -1  19   6        0.18       -7.26      5.75 o
   0  19   6        0.01        0.59      9.17 o
  -7   0   7       11.49        7.15     12.08 o
  -5   0   7      534.53      525.02     25.11 o
  -3   0   7     1014.95     1005.79     29.33 o
  -1   0   7       31.99       36.39      4.69 o
   1   0   7       23.53       18.24      2.22 o
   3   0   7        3.29       14.01      6.31 o
   5   0   7        0.12        2.74      4.88 o
  -7   1   7        5.67        5.22      4.81 o
  -6   1   7       67.24       75.24      9.58 o
  -5   1   7        0.36       -0.08      0.98 o
  -4   1   7       70.19       80.63      6.51 o
  -3   1   7      641.70      647.34     20.85 o
  -2   1   7       63.62       53.28      6.21 o
  -1   1   7        0.14        1.72      1.89 o
   0   1   7       39.84       53.21      3.30 o
   1   1   7        0.62       -0.15      2.13 o
   2   1   7        2.91        2.40      1.66 o
   3   1   7       29.79       32.18      5.07 o
   4   1   7        0.84        1.10      4.79 o
   5   1   7        0.21       -2.56      2.76 o
   6   1   7        4.82        3.00      1.57 o
  -7   2   7        0.76        1.61      4.19 o
  -6   2   7       13.77       12.69      4.32 o
  -5   2   7      619.80      645.63     22.38 o
  -4   2   7      918.65      935.50     25.73 o
  -3   2   7       29.45       28.00      4.51 o
  -2   2   7       79.72       79.58      8.56 o
  -1   2   7      314.15      325.52     10.36 o
   0   2   7        1.41        0.99      2.53 o
   1   2   7       33.18       37.12      4.28 o
   2   2   7      109.44      106.28      7.84 o
   3   2   7       84.75       92.53      9.28 o
   4   2   7       35.90       44.35      6.68 o
   5   2   7        0.06       -2.59      5.18 o
   6   2   7       25.65       24.44      6.13 o
  -7   3   7        1.18       -2.56      2.72 o
  -6   3   7        3.50        3.27      2.04 o
  -5   3   7       33.15       29.60      4.35 o
  -4   3   7      406.87      405.50     17.25 o
  -3   3   7       44.90       45.37      5.74 o
  -2   3   7       11.11        0.82      3.80 o
  -1   3   7       61.50       55.26      3.83 o
   0   3   7      325.82      338.67     10.77 o
   1   3   7      150.00      162.66     12.13 o
   2   3   7      189.89      181.88      9.05 o
   3   3   7       33.35       34.71      5.42 o
   4   3   7       78.14       89.72     10.10 o
   5   3   7       24.38       28.99      8.90 o
   6   3   7       17.06       12.73      4.68 o
  -7   4   7        0.01        9.98      7.33 o
  -6   4   7        0.79        2.54      4.79 o
  -5   4   7        0.09        2.61      3.14 o
  -4   4   7       21.12       22.67      4.45 o
  -3   4   7        3.96       10.18      3.60 o
  -2   4   7      216.05      212.54     16.54 o
  -1   4   7       97.90       83.22      4.63 o
   0   4   7       50.68       49.58      4.19 o
   1   4   7       97.06      104.80      6.79 o
   2   4   7        0.00       -2.23      2.17 o
   3   4   7      140.57      154.97     12.94 o
   4   4   7       23.38       20.07      3.80 o
   5   4   7        1.73        1.49      2.70 o
   6   4   7        2.90       -1.53      2.73 o
  -7   5   7        2.84        8.84      6.47 o
  -6   5   7       37.34       44.19      7.94 o
  -5   5   7       55.40       55.65      8.36 o
  -4   5   7       42.80       45.05      6.79 o
  -3   5   7      149.53      146.29      8.59 o
  -2   5   7        1.00        0.75      3.86 o
  -1   5   7        1.05        1.31      1.19 o
   0   5   7      186.23      182.90      9.44 o
   1   5   7       61.25       65.71      5.82 o
   2   5   7       97.94      101.28      7.29 o
   3   5   7      160.31      161.16     13.43 o
   4   5   7        0.46       -1.68      1.99 o
   5   5   7        0.31        0.41      2.64 o
   6   5   7        8.28        5.56      4.53 o
  -7   6   7        0.41        1.66      6.54 o
  -6   6   7       19.89       23.32      6.35 o
  -5   6   7       60.35       52.34      8.61 o
  -4   6   7       26.46       28.67      5.33 o
  -3   6   7        6.63        3.68      3.07 o
  -2   6   7      211.99      206.06     16.61 o
  -1   6   7      107.53      116.33      9.24 o
   0   6   7       32.85       21.31      3.49 o
   1   6   7        2.55        5.20      2.35 o
   2   6   7      186.68      199.97     11.04 o
   3   6   7       42.19       38.77      7.58 o
   4   6   7        5.90        1.07      2.78 o
   5   6   7        6.90        3.21      3.70 o
  -7   7   7       23.13       32.23      8.65 o
  -6   7   7        1.69        2.95      4.50 o
  -5   7   7      104.07       99.54     17.13 o
  -4   7   7        1.66        2.17      4.91 o
  -3   7   7       20.66       13.05      4.95 o
  -2   7   7        3.82        1.79      1.32 o
  -1   7   7       81.05       87.59      5.57 o
   0   7   7       41.38       32.14      5.86 o
   1   7   7     1412.76     1407.41     29.34 o
   2   7   7      127.92      125.68      9.59 o
   3   7   7       13.67       12.12      4.38 o
   4   7   7        2.32        0.90      2.58 o
   5   7   7        5.66        3.16      2.63 o
  -7   8   7        0.96        7.73     19.42 o
  -6   8   7        3.29        7.73      4.97 o
  -5   8   7        2.35        7.74      7.37 o
  -4   8   7       74.21       68.99     14.72 o
  -3   8   7        0.18        3.98      8.55 o
  -2   8   7      127.94      114.65     15.83 o
  -1   8   7      182.72      178.49      8.75 o
   0   8   7        8.60        8.52      4.51 o
   1   8   7     1480.48     1487.73     33.87 o
   2   8   7      392.92      389.71     18.03 o
   3   8   7       33.73       26.94      3.96 o
   4   8   7       14.36       18.09      5.45 o
   5   8   7        3.46        1.55      2.80 o
  -6   9   7        9.17       17.61      8.85 o
  -5   9   7       24.93       26.29      9.76 o
  -4   9   7        0.28       13.44      8.09 o
  -3   9   7        0.49       -9.80      6.77 o
  -2   9   7       48.78       50.15      8.20 o
  -1   9   7       71.93       70.11      8.00 o
   0   9   7        0.06        2.07      3.00 o
   1   9   7      295.89      288.70     15.61 o
   2   9   7        3.19        2.55      2.66 o
   3   9   7        4.67        8.26      8.67 o
   4   9   7        0.01       -0.22      2.18 o
   5   9   7       37.29       31.23      8.43 o
  -6  10   7        7.16        9.10      7.03 o
  -5  10   7        4.37       13.28      8.63 o
  -4  10   7        1.12        4.65     10.64 o
  -3  10   7        1.24       -0.81      4.26 o
  -2  10   7       34.43       27.29      7.13 o
  -1  10   7      253.62      275.48     15.60 o
   0  10   7       18.14       19.13      5.99 o
   1  10   7       10.17        6.87      4.55 o
   2  10   7        1.69        0.01      4.91 o
   3  10   7        5.67        7.20      7.08 o
   4  10   7        0.09       -2.18      3.38 o
   5  10   7        0.03        0.15      2.93 o
  -6  11   7        9.64       11.43      9.18 o
  -5  11   7        1.82        0.97      6.84 o
  -4  11   7       45.31       43.67      9.65 o
  -3  11   7        0.08        0.83      3.80 o
  -2  11   7       39.24       34.65     11.98 o
  -1  11   7      247.13      268.48     15.89 o
   0  11   7       41.45       34.70      6.83 o
   1  11   7        4.84        4.98      4.03 o
   2  11   7        0.01        0.25      2.94 o
   3  11   7        9.51        5.88      3.30 o
   4  11   7        2.10        2.87      3.10 o
  -6  12   7       12.63       29.42     13.44 o
  -5  12   7       16.78       16.09     10.15 o
  -4  12   7      113.62      117.51     15.94 o
  -3  12   7        1.78       -0.74      2.75 o
  -2  12   7       31.04       35.84      9.25 o
  -1  12   7       28.27       35.68      7.78 o
   0  12   7        4.03        7.18      4.61 o
   1  12   7        2.22        4.66      2.14 o
   2  12   7        5.82        2.10      4.24 o
   3  12   7        0.02       -1.73      2.89 o
   4  12   7        0.00        0.61      3.53 o
  -5  13   7        0.01       -1.22      6.13 o
  -4  13   7        0.46       -0.79      7.52 o
  -3  13   7      119.04      110.18     12.54 o
  -2  13   7       16.64       27.96      6.97 o
  -1  13   7       16.06       26.90      7.56 o
   0  13   7        7.79       10.27      6.88 o
   1  13   7        0.82        7.30      4.10 o
   2  13   7        7.46        6.59      3.97 o
   3  13   7        1.41        2.44      3.69 o
   4  13   7        0.51        2.29      5.42 o
  -5  14   7        0.12        5.88      2.92 o
  -4  14   7       75.12       66.09     11.85 o
  -3  14   7       14.41       13.84      8.74 o
  -2  14   7       32.71       56.12     13.05 o
  -1  14   7       42.68       64.96     13.06 o
   0  14   7       19.65       13.66      6.83 o
   1  14   7       13.45       18.62      5.06 o
   2  14   7        0.12       -3.11      3.01 o
   3  14   7       18.01       11.61      3.81 o
  -4  15   7        5.91        1.41      5.07 o
  -3  15   7        0.52        5.69      6.25 o
  -2  15   7        0.77       15.70      8.55 o
  -1  15   7        0.01        1.04      9.05 o
   0  15   7       42.75       49.30      9.47 o
   1  15   7        0.32        4.08      2.88 o
   2  15   7        0.43        0.80      4.02 o
   3  15   7       10.79       10.20      3.37 o
  -4  16   7        2.06       -0.52      7.66 o
  -3  16   7        0.55       10.26      7.13 o
  -2  16   7        0.03       12.13      8.27 o
  -1  16   7        3.10        6.70      7.32 o
   0  16   7        1.55       18.57      9.40 o
   1  16   7        1.73        4.61      4.78 o
   2  16   7       32.68       36.86      8.42 o
  -3  17   7        0.75       15.90      9.09 o
  -2  17   7       15.43       25.41      8.91 o
  -1  17   7        0.01        2.45      5.96 o
   0  17   7        3.85       12.37      8.68 o
   1  17   7        8.98       14.21      6.24 o
  -1  18   7        4.80        3.15      5.14 o
   0  18   7        6.44       25.79     11.42 o
  -6   0   8       40.07       50.72     19.99 o
  -4   0   8      132.09      130.83     17.99 o
  -2   0   8       27.30       33.69     12.74 o
   0   0   8       91.73       91.45      6.76 o
   2   0   8       58.39       61.56     16.54 o
   4   0   8       61.98       69.59     20.55 o
  -7   1   8        2.61       10.14      8.32 o
  -6   1   8        0.00        4.71      5.60 o
  -5   1   8       29.34       22.28      4.26 o
  -4   1   8      956.15      936.94     26.30 o
  -3   1   8      108.82      115.90      9.25 o
  -2   1   8       73.46       65.74      8.30 o
  -1   1   8      249.97      247.43      9.63 o
   0   1   8      115.68      118.90      5.43 o
   1   1   8       50.49       54.00      6.53 o
   2   1   8        0.41        0.27      4.22 o
   3   1   8        5.82        3.23      5.76 o
   4   1   8       56.26       55.29     12.70 o
   5   1   8       26.01       26.14      9.88 o
  -7   2   8       15.22       22.68     10.32 o
  -6   2   8       15.55       20.59      9.75 o
  -5   2   8        2.00        4.51      2.60 o
  -4   2   8      108.17      109.94      9.84 o
  -3   2   8     1416.93     1423.63     35.16 o
  -2   2   8       67.61       74.37      7.14 o
  -1   2   8       24.72       30.62      3.14 o
   0   2   8      146.63      143.25      8.11 o
   1   2   8        9.49        9.13      4.23 o
   2   2   8        0.15        3.55      4.71 o
   3   2   8       38.59       38.30     10.14 o
   4   2   8        0.13       -0.02      3.19 o
   5   2   8        0.29       -1.35      2.82 o
  -7   3   8        0.02        6.97      6.54 o
  -6   3   8       26.44       26.88      7.81 o
  -5   3   8       40.42       42.25      5.75 o
  -4   3   8      118.31      117.68     10.43 o
  -3   3   8       34.23       26.94      5.12 o
  -2   3   8      147.44      139.70     16.74 o
  -1   3   8        4.36        3.81      3.06 o
   0   3   8       68.67       70.87      5.68 o
   1   3   8        0.41        2.99      2.78 o
   2   3   8      328.06      321.35     21.57 o
   3   3   8      118.03      126.63     13.21 o
   4   3   8        2.86       -0.93      5.23 o
   5   3   8        4.74        5.77      5.02 o
  -7   4   8        7.75       15.23      9.21 o
  -6   4   8       10.21       12.59      5.75 o
  -5   4   8       11.80        8.83      3.32 o
  -4   4   8      116.22      111.87     10.52 o
  -3   4   8       26.06       35.67      6.69 o
  -2   4   8      127.32      136.46     17.32 o
  -1   4   8       35.70       32.22      6.80 o
   0   4   8       65.69       45.84     13.96 o
   1   4   8      114.42      114.57     11.42 o
   2   4   8      675.53      739.25     24.72 o
   3   4   8      222.55      247.47     16.74 o
   4   4   8        8.89        9.50      6.39 o
   5   4   8        0.15        0.98      3.74 o
  -7   5   8        2.13        5.58      6.54 o
  -6   5   8        1.61        5.73      3.53 o
  -5   5   8       61.60       73.02     11.20 o
  -4   5   8      138.63      150.84     12.64 o
  -3   5   8       23.13       38.11      7.61 o
  -2   5   8      224.47      204.54     17.23 o
  -1   5   8      158.18      182.46      8.54 o
   0   5   8      247.78      214.00     15.20 o
   1   5   8        0.40        1.18      2.25 o
   2   5   8      550.78      588.10     22.61 o
   3   5   8       58.19       61.16      8.41 o
   4   5   8        3.18        1.36      5.11 o
   5   5   8        0.04        0.48      3.95 o
  -7   6   8        7.91       17.13     10.18 o
  -6   6   8       12.77       12.64      9.01 o
  -5   6   8       59.02       57.49     10.57 o
  -4   6   8        0.28        1.79      1.62 o
  -3   6   8       12.21       15.09      5.77 o
  -2   6   8       61.44       64.38      8.85 o
  -1   6   8       22.44       25.34      4.45 o
   0   6   8       63.72       60.47      5.69 o
   1   6   8      316.10      345.04     16.40 o
   2   6   8        3.29        2.77      2.53 o
   3   6   8       14.68       10.63      2.86 o
   4   6   8        0.01        0.91      2.15 o
   5   6   8        0.06        2.16      3.09 o
  -6   7   8        0.66       10.91      5.66 o
  -5   7   8        0.84        9.22      6.23 o
  -4   7   8       21.28       26.60      5.41 o
  -3   7   8        5.57        5.61      7.13 o
  -2   7   8       46.31       42.07     10.00 o
  -1   7   8      175.06      182.08     10.17 o
   0   7   8      172.79      154.79     13.70 o
   1   7   8       15.05       13.37      3.92 o
   2   7   8      145.32      144.30     11.77 o
   3   7   8        8.07        7.19      3.90 o
   4   7   8        6.15        6.72      2.60 o
   5   7   8        7.29        8.81      5.66 o
  -6   8   8        1.51        3.11      5.00 o
  -5   8   8        5.14        9.32      6.56 o
  -4   8   8        1.93        6.51      4.99 o
  -3   8   8        1.18       -0.57      7.25 o
  -2   8   8        0.24       -0.72      4.49 o
  -1   8   8        2.29        5.57      2.72 o
   0   8   8      165.67      161.23     14.27 o
   1   8   8      232.72      233.23     13.52 o
   2   8   8        7.05        6.46      3.23 o
   3   8   8       11.10       12.54      5.38 o
   4   8   8        1.56        1.12      2.16 o
  -6   9   8        0.96        4.31      4.99 o
  -5   9   8       48.30       52.21     11.21 o
  -4   9   8        4.76       20.30      8.39 o
  -3   9   8       24.50       18.17     19.37 o
  -2   9   8      118.09      113.05     10.32 o
  -1   9   8       29.12       42.19      8.01 o
   0   9   8       92.64       81.01     11.24 o
   1   9   8       38.21       46.53      7.92 o
   2   9   8       29.49       30.35      6.03 o
   3   9   8       20.73       17.38      5.84 o
   4   9   8        5.30        7.89      3.42 o
  -6  10   8        4.71       13.06      9.68 o
  -5  10   8        8.80       12.35      7.69 o
  -4  10   8        5.29       10.94      7.24 o
  -3  10   8       47.97       38.31     12.05 o
  -2  10   8       30.35       20.20      3.81 o
  -1  10   8        7.22       17.86      6.28 o
   0  10   8        4.67        1.63      6.21 o
   1  10   8        0.27        5.33      2.82 o
   2  10   8       17.28       10.29      2.98 o
   3  10   8        3.35       -1.10     18.07 o
   4  10   8        1.28        2.11      3.16 o
  -6  11   8        3.21        4.97      9.77 o
  -5  11   8        3.82        0.80      8.88 o
  -4  11   8        0.07       -1.29      3.46 o
  -3  11   8        1.18        0.12      4.88 o
  -2  11   8       55.32       71.88     11.01 o
  -1  11   8       17.82       25.05      6.75 o
   0  11   8       39.11       30.07      7.26 o
   1  11   8        1.80        1.42      2.31 o
   2  11   8        0.24        0.79      5.28 o
   3  11   8       27.26       21.33     15.97 o
   4  11   8        3.24        3.46      4.72 o
  -5  12   8        0.00        0.72      7.95 o
  -4  12   8       11.65       13.09      6.70 o
  -3  12   8       71.25       83.52     10.11 o
  -2  12   8        0.14        9.95      5.97 o
  -1  12   8       17.40       26.77      7.31 o
   0  12   8       11.31       16.00     13.19 o
   1  12   8        8.55        9.28      3.42 o
   2  12   8        2.45       -2.64      5.51 o
   3  12   8       14.81       10.91      9.94 o
  -5  13   8        5.56       10.88      9.62 o
  -4  13   8       43.88       30.53      5.48 o
  -3  13   8        0.58       -4.36      8.17 o
  -2  13   8        1.68       15.37      7.01 o
  -1  13   8        2.29        8.89      6.11 o
   0  13   8        3.80        7.49      5.92 o
   1  13   8        0.44        2.66      2.96 o
   2  13   8        1.44       -2.26      4.63 o
   3  13   8       23.30       25.64      6.28 o
  -4  14   8        0.88       -8.59      9.46 o
  -3  14   8        7.49        9.31      3.68 o
  -2  14   8        0.49       17.73      8.19 o
  -1  14   8        1.03        8.14      5.68 o
   0  14   8        0.48       13.14      7.87 o
   1  14   8        0.16        2.70      4.50 o
   2  14   8        0.41       -3.59      3.56 o
  -4  15   8       11.12       -1.41      6.19 o
  -3  15   8        1.69        5.98      7.13 o
  -2  15   8        0.01       14.07      6.04 o
  -1  15   8        7.32       10.10      6.56 o
   0  15   8       48.79       75.16     15.34 o
   1  15   8        1.20        6.51      5.18 o
   2  15   8        5.81        1.53      3.03 o
  -3  16   8       18.97       42.99     13.16 o
  -2  16   8       10.54       17.24      6.42 o
  -1  16   8        6.81       16.64      8.60 o
   0  16   8        0.28       10.09      8.43 o
   1  16   8        1.07        7.44      6.19 o
  -1  17   8        6.40       14.94     10.35 o
  -7   0   9       27.95       26.50     17.72 o
  -5   0   9       14.00        9.68      5.09 o
  -3   0   9       40.93       37.56     13.75 o
  -1   0   9        0.08      -14.70     10.24 o
   1   0   9       60.87       62.85     11.36 o
   3   0   9     1009.72     1189.53     87.39 o
   5   0   9        8.73       13.12     10.52 o
  -7   1   9        0.04        3.55      6.50 o
  -6   1   9       16.32       16.43      9.96 o
  -5   1   9       11.93        7.51      2.95 o
  -4   1   9       53.65       57.69     11.96 o
  -3   1   9       28.07       20.65      7.88 o
  -2   1   9       63.75       98.77     12.91 o
  -1   1   9       18.74       12.19      2.18 o
   0   1   9        0.59        1.81      3.73 o
   1   1   9       73.40       68.32      7.65 o
   2   1   9        2.45       -0.84      4.07 o
   3   1   9      168.32      212.90     26.68 o
   4   1   9      149.36      177.04     24.85 o
   5   1   9        1.11        0.10      4.05 o
  -7   2   9        5.84       15.76     10.31 o
  -6   2   9       18.82       19.33      6.67 o
  -5   2   9        0.49        0.10      4.79 o
  -4   2   9        2.79        0.11      2.46 o
  -3   2   9      312.84      317.85     27.53 o
  -2   2   9       24.60       56.27     10.54 o
  -1   2   9        4.99        6.18      5.57 o
   0   2   9        0.43        1.12      3.27 o
   1   2   9       59.19       60.40      7.82 o
   2   2   9      103.82       99.23     17.47 o
   3   2   9        7.80        3.16      3.65 o
   4   2   9       23.32       18.88      8.31 o
  -7   3   9        7.63       21.93     12.47 o
  -6   3   9        3.51        4.61      4.05 o
  -5   3   9        1.57        1.87      4.52 o
  -4   3   9       76.87       64.92     11.85 o
  -3   3   9       75.71       70.57     12.64 o
  -2   3   9       77.51       76.43     21.33 o
  -1   3   9      133.95      149.80     11.54 o
   0   3   9        8.19       12.00      4.01 o
   1   3   9      169.81      181.68     14.25 o
   2   3   9      145.81      163.49     22.40 o
   3   3   9       12.80        2.99      3.54 o
   4   3   9        0.05       -0.80      3.84 o
  -6   4   9        1.08       -0.38      3.11 o
  -5   4   9       34.09       29.42      9.50 o
  -4   4   9        2.14       -0.56      2.93 o
  -3   4   9      123.12      121.25     17.11 o
  -2   4   9       71.02       79.54     11.67 o
  -1   4   9        3.02       -2.22      5.08 o
   0   4   9       21.11       23.72      5.39 o
   1   4   9      129.69      136.54     13.02 o
   2   4   9      221.60      253.59     20.86 o
   3   4   9        0.33       -5.55      7.02 o
   4   4   9        0.10        1.97      7.26 o
  -6   5   9        1.28        9.52      7.74 o
  -5   5   9        6.71        8.32      6.15 o
  -4   5   9        1.79       -1.17      2.79 o
  -3   5   9      358.16      343.59     29.55 o
  -2   5   9      330.50      347.06     24.54 o
  -1   5   9       73.13       51.37      7.37 o
   0   5   9        3.59        2.14      2.71 o
   1   5   9      296.06      289.41     19.49 o
   2   5   9       12.10        8.61      3.69 o
   3   5   9        1.22       -4.31      5.39 o
   4   5   9        2.17        4.92      5.54 o
  -6   6   9       37.61       45.34     13.06 o
  -5   6   9       32.00       39.75     12.02 o
  -4   6   9        0.32        0.73      4.55 o
  -3   6   9      228.71      232.77     24.72 o
  -2   6   9       87.70      123.81     13.26 o
  -1   6   9       97.64       74.47      9.71 o
   0   6   9       20.97       19.51      6.04 o
   1   6   9        0.06        2.52      3.49 o
   2   6   9       39.77       31.78      6.09 o
   3   6   9        0.38       -4.64      6.26 o
   4   6   9        8.97        0.53      5.76 o
  -6   7   9        1.26       11.27      7.87 o
  -5   7   9        0.77        3.20      5.36 o
  -4   7   9        0.83        3.12      3.44 o
  -3   7   9      133.30      132.89     18.60 o
  -2   7   9       54.32       40.03      7.45 o
  -1   7   9      214.72      205.70     16.69 o
   0   7   9       40.63       42.58      7.27 o
   1   7   9        1.41        6.13      3.73 o
   2   7   9        0.43        1.02      4.52 o
   3   7   9        6.68        4.43      2.80 o
   4   7   9        2.85       -4.63      7.60 o
  -6   8   9        7.48       14.40      8.43 o
  -5   8   9        0.14        1.84      8.93 o
  -4   8   9        2.91        1.87      9.51 o
  -3   8   9        4.11        2.69      3.11 o
  -2   8   9        9.00        5.19      2.31 o
  -1   8   9       27.15       27.04      5.97 o
   0   8   9        0.19        7.50      7.27 o
   1   8   9       16.13       11.11      5.75 o
   2   8   9        7.71       11.12      5.14 o
   3   8   9        3.65        3.81      9.54 o
   4   8   9        5.00       -2.88      9.83 o
  -6   9   9        7.47       22.84     11.29 o
  -5   9   9        3.54       14.62     11.02 o
  -4   9   9        1.37        7.25      6.05 o
  -3   9   9      228.00      195.65     25.75 o
  -2   9   9        6.45        4.66      4.25 o
  -1   9   9       65.74       60.26      9.18 o
   0   9   9       40.77       56.31     10.59 o
   1   9   9        5.07        5.44      5.78 o
   2   9   9        0.18        4.04      5.69 o
   3   9   9        0.01       -9.58      7.72 o
  -5  10   9        8.74       10.45      7.43 o
  -4  10   9       18.30       14.52      8.29 o
  -3  10   9        0.08       -1.08      5.76 o
  -2  10   9        7.10        5.98      7.66 o
  -1  10   9       12.18       13.36      9.17 o
   0  10   9       40.39       41.71     13.34 o
   1  10   9       15.31       15.65      5.89 o
   2  10   9       49.58       46.97     10.45 o
   3  10   9        1.73        1.82      8.62 o
  -5  11   9       13.29       18.68      8.08 o
  -4  11   9        5.56        6.95      7.91 o
  -3  11   9        3.39       14.99      7.32 o
  -2  11   9       33.93       42.14     10.78 o
  -1  11   9       15.37       16.55     10.66 o
   0  11   9       46.68       65.10     12.48 o
   1  11   9        3.95        9.05      4.89 o
   2  11   9       19.96       12.96      3.38 o
   3  11   9        0.66        0.15      7.84 o
  -4  12   9        1.87       19.97     17.75 o
  -3  12   9        7.67        6.41     11.14 o
  -2  12   9        0.01        4.10      5.62 o
  -1  12   9       23.40       18.87      7.99 o
   0  12   9        0.25        5.30      6.94 o
   1  12   9        8.79        9.16      6.12 o
   2  12   9       12.78        5.71      4.54 o
  -4  13   9       14.23       13.16     23.59 o
  -3  13   9        6.65       17.74     20.39 o
  -2  13   9        5.86       10.24      6.32 o
  -1  13   9        0.48        2.34      9.51 o
   0  13   9        0.78       10.84      8.95 o
   1  13   9        1.02        0.80      4.56 o
   2  13   9        0.15       -2.25      4.77 o
  -3  14   9        4.33        9.86     11.08 o
  -2  14   9        1.21        3.67      5.08 o
  -1  14   9        5.43       10.70     13.64 o
   0  14   9       24.84       38.53     11.61 o
   1  14   9        2.15        1.84      4.14 o
  -2  15   9        0.13       -1.01      7.10 o
  -1  15   9       27.95       33.19     12.65 o
   0  15   9        0.00        4.13      7.14 o
  -6   0  10       14.28       10.54      6.66 o
  -4   0  10       49.29       39.92     15.05 o
  -2   0  10        0.57        3.35      7.17 o
   0   0  10        3.79       -0.78      5.40 o
   2   0  10      501.65      592.74     63.53 o
   4   0  10       24.69       24.03     10.37 o
  -6   1  10        0.92        5.36      6.41 o
  -5   1  10       15.35       20.87      7.29 o
  -4   1  10        7.69        7.62      4.00 o
  -3   1  10       14.00        6.55      3.18 o
  -2   1  10        0.00        5.92      3.95 o
  -1   1  10        2.10        0.94      5.31 o
   0   1  10       57.96       63.21      7.76 o
   1   1  10        0.53       -0.87      4.68 o
   2   1  10        0.46        7.01      5.91 o
   3   1  10      142.41      191.47     26.23 o
   4   1  10        2.02        1.31      3.44 o
  -6   2  10        6.23       17.09     14.25 o
  -5   2  10       25.87       43.81     16.81 o
  -4   2  10        0.09        1.22      3.76 o
  -3   2  10       18.49       11.25     10.55 o
  -2   2  10        4.38        8.05      4.11 o
  -1   2  10       85.98       69.18      9.47 o
   0   2  10       60.92       57.07     10.22 o
   1   2  10        4.54        1.13      3.55 o
   2   2  10       39.10       39.96     11.26 o
   3   2  10       39.74       52.61     13.66 o
   4   2  10       22.67       20.18      8.78 o
  -6   3  10       20.29       33.89     18.64 o
  -5   3  10       34.53       29.80      9.82 o
  -4   3  10        3.02       -4.62      6.18 o
  -3   3  10       64.41       72.45     13.81 o
  -2   3  10       27.09       30.93     10.73 o
  -1   3  10        1.03        1.56      6.22 o
   0   3  10       42.63       53.27      7.68 o
   1   3  10        3.26        0.99      2.88 o
   2   3  10       58.44       48.21     12.43 o
   3   3  10       24.77       34.39     11.11 o
   4   3  10      147.75      212.68     28.72 o
  -6   4  10        2.02       13.62     15.42 o
  -5   4  10        0.00      -10.84     11.61 o
  -4   4  10       10.37        4.01      7.45 o
  -3   4  10       72.53       57.85     12.06 o
  -2   4  10       10.17        8.79      3.78 o
  -1   4  10       10.99        5.19      5.71 o
   0   4  10        8.75        9.52      4.21 o
   1   4  10        8.80        9.85      4.27 o
   2   4  10       11.22       14.13      5.44 o
   3   4  10        1.53        1.15      2.54 o
  -6   5  10        0.75       10.58     11.82 o
  -5   5  10        0.31       -4.05      5.23 o
  -4   5  10        9.32        8.58      4.22 o
  -3   5  10       53.24       42.66     13.44 o
  -2   5  10       16.94        4.33      5.32 o
  -1   5  10       63.42       53.49      7.77 o
   0   5  10        1.26        1.84      2.89 o
   1   5  10        4.10        6.88      3.58 o
   2   5  10       10.41        4.15      5.19 o
   3   5  10        7.19        8.49      4.30 o
  -6   6  10        3.02        3.11      3.40 o
  -5   6  10        1.51       -4.25      3.72 o
  -4   6  10        0.86       -0.52      2.61 o
  -3   6  10       30.79       28.77      9.21 o
  -2   6  10      286.67      267.33     23.33 o
  -1   6  10        0.04       -2.32      2.69 o
   0   6  10        0.84        2.53      3.88 o
   1   6  10        4.84        4.45      2.73 o
   2   6  10        0.82       -1.04      2.98 o
   3   6  10        4.28        6.99      4.69 o
  -5   7  10       36.31       34.12     12.06 o
  -4   7  10        0.29       -1.77      6.21 o
  -3   7  10        7.59       -1.32      8.78 o
  -2   7  10       29.60       32.76      7.27 o
  -1   7  10        0.01       -2.29      3.55 o
   0   7  10       25.44       37.14      7.60 o
   1   7  10        1.66        5.55      3.30 o
   2   7  10        2.21       -1.49      4.94 o
   3   7  10        0.16       -0.68      6.86 o
  -5   8  10       13.49       21.18      8.21 o
  -4   8  10       15.52       20.12     13.66 o
  -3   8  10       22.03       19.15      7.48 o
  -2   8  10      204.01      197.58     17.74 o
  -1   8  10       47.66       42.65      7.72 o
   0   8  10       14.54       20.13      7.43 o
   1   8  10       13.91       11.42      5.21 o
   2   8  10        0.00       -0.04      7.78 o
   3   8  10        1.87        1.16      3.47 o
  -5   9  10        0.00       -2.56      5.25 o
  -4   9  10       14.69       26.33     13.71 o
  -3   9  10        2.17       11.17     10.45 o
  -2   9  10       99.30      103.75     13.16 o
  -1   9  10       75.22       80.55     11.14 o
   0   9  10        2.61       14.52      9.81 o
   1   9  10        0.10        4.53      5.29 o
   2   9  10       32.97       31.34      7.97 o
  -4  10  10        0.71       -2.85      4.85 o
  -3  10  10        0.52        6.39      8.15 o
  -2  10  10       29.40       16.23      5.88 o
  -1  10  10       65.27       63.84     11.09 o
   0  10  10        9.11       17.71      6.94 o
   1  10  10       14.69       13.06      3.93 o
   2  10  10        0.08        1.91      6.63 o
  -4  11  10       13.87        8.16     12.40 o
  -3  11  10        6.20        5.26     11.38 o
  -2  11  10       15.32       12.21      4.66 o
  -1  11  10        5.50        4.72      8.31 o
   0  11  10       71.88      108.94     17.02 o
   1  11  10        0.23        0.62      6.49 o
   2  11  10        6.50        8.16      5.11 o
  -3  12  10        1.29        0.48     10.65 o
  -2  12  10       16.46       14.39      5.50 o
  -1  12  10        8.30       12.58      8.92 o
   0  12  10        2.61        8.32     11.96 o
   1  12  10        0.62       -1.53      3.45 o
  -2  13  10        1.81        4.34      5.50 o
  -1  13  10        6.27        3.62      5.30 o
   0  13  10        0.07       10.60     10.47 o
  -5   0  11        1.16        4.65      6.35 o
  -3   0  11       43.02       54.71     31.59 o
  -1   0  11       23.35        9.29      3.37 o
   1   0  11       42.41       41.77     16.33 o
   3   0  11        2.35        0.01      7.37 o
  -5   1  11       35.94       31.42     14.24 o
  -4   1  11        4.09        4.99      6.15 o
  -3   1  11        1.76       -1.88      3.61 o
  -2   1  11       19.69       12.56      4.65 o
  -1   1  11       64.11       65.71     11.28 o
   0   1  11        0.25        1.53      5.44 o
   1   1  11        2.40        4.20      6.52 o
   2   1  11        0.00        3.32      4.39 o
   3   1  11       48.90       64.62     15.78 o
  -5   2  11        1.31        4.36      8.01 o
  -4   2  11        7.88        7.65      5.67 o
  -3   2  11        0.02       -1.03      4.12 o
  -2   2  11        0.74        2.17      3.66 o
  -1   2  11       72.54       59.62     10.18 o
   0   2  11       59.18       66.48     11.33 o
   1   2  11       33.58       35.16      7.99 o
   2   2  11        5.97        0.92      7.39 o
   3   2  11        9.07       15.70      7.53 o
  -5   3  11       16.79       19.51     14.35 o
  -4   3  11       44.97       61.70     13.64 o
  -3   3  11        0.62        1.19      6.31 o
  -2   3  11        0.38        0.76      4.16 o
  -1   3  11        4.95        9.90      6.02 o
   0   3  11        0.01        3.10      3.24 o
   1   3  11       11.19        7.41      3.56 o
   2   3  11        0.00       -2.67      4.98 o
   3   3  11       22.23       32.36     12.18 o
  -5   4  11        6.65        0.70      3.41 o
  -4   4  11       14.34       24.17      7.92 o
  -3   4  11       10.83       17.56      7.62 o
  -2   4  11       91.09       91.80     14.08 o
  -1   4  11       11.12        3.68      6.59 o
   0   4  11        0.35        0.36      3.53 o
   1   4  11        6.71        3.86      2.67 o
   2   4  11        1.35        0.84      7.97 o
  -5   5  11        1.86       -5.91     11.21 o
  -4   5  11       14.05       13.27      8.30 o
  -3   5  11       18.07        9.17     12.78 o
  -2   5  11        8.57       11.71      5.31 o
  -1   5  11       15.60       11.67      7.21 o
   0   5  11        0.03        0.08      2.39 o
   1   5  11        3.95        5.02      3.02 o
   2   5  11        2.30       -2.16     10.92 o
  -5   6  11       24.49       12.08      4.30 o
  -4   6  11        8.37       -9.10     13.12 o
  -3   6  11       30.88       16.27      6.74 o
  -2   6  11       47.46       29.07      8.68 o
  -1   6  11        0.07       -5.70      5.17 o
   0   6  11        3.05        6.16      5.66 o
   1   6  11        3.86        3.37      2.80 o
   2   6  11        1.34        5.89      2.38 o
  -4   7  11        0.31       -8.73     11.71 o
  -3   7  11        0.55        3.43      7.19 o
  -2   7  11       65.43       67.70     12.07 o
  -1   7  11        4.66        2.66      6.32 o
   0   7  11        0.03        2.36      3.98 o
   1   7  11        8.90       11.96      5.42 o
   2   7  11        4.73       -1.88      3.36 o
  -4   8  11        5.12       -8.10     11.19 o
  -3   8  11        0.03        0.93      5.68 o
  -2   8  11        1.62       -2.34      3.77 o
  -1   8  11        5.30       -0.91      3.83 o
   0   8  11       29.82       31.22      7.73 o
   1   8  11       10.59        7.76      4.83 o
  -4   9  11        3.19       26.19     57.83 o
  -3   9  11        9.88        1.67      4.05 o
  -2   9  11        9.85        8.17      2.91 o
  -1   9  11       64.69       65.22      9.83 o
   0   9  11        0.60        5.97      6.20 o
   1   9  11        0.58       11.81      8.43 o
  -3  10  11        6.18       22.15     12.87 o
  -2  10  11       46.30       41.30      9.43 o
  -1  10  11        9.61       -0.44      3.24 o
   0  10  11        4.36        5.71      6.96 o
  -2  11  11        9.27        1.59      4.92 o
  -1  11  11        1.28       -3.87      7.85 o
   0  11  11       22.42       40.03     11.02 o
  -4   0  12        1.27       -1.34      4.67 o
  -2   0  12        9.76        8.74      4.68 o
   0   0  12       10.32        5.15      4.51 o
  -4   1  12        6.83        4.03      4.69 o
  -3   1  12       21.05       21.92      8.07 o
  -2   1  12        6.09        5.23      3.13 o
  -1   1  12       18.18       13.85      5.00 o
   0   1  12       60.15       59.70     14.05 o
   1   1  12        0.22        3.97      7.15 o
  -4   2  12       33.36       16.82     12.38 o
  -3   2  12        4.89        1.41      5.97 o
  -2   2  12        4.09        1.96      3.58 o
  -1   2  12        4.97       -3.84      5.34 o
   0   2  12       25.13       27.14      8.77 o
   1   2  12        6.09        7.82      8.39 o
  -4   3  12        5.67       10.50      7.90 o
  -3   3  12        1.92        5.51      4.11 o
  -2   3  12        6.67        3.23      4.41 o
  -1   3  12        6.76        9.92      4.61 o
   0   3  12       34.88       45.59     13.53 o
   1   3  12        0.86        0.00      4.95 o
  -4   4  12        6.56        5.32      5.34 o
  -3   4  12        8.66       11.65      6.01 o
  -2   4  12        3.61        4.11      5.59 o
  -1   4  12        1.32        6.15      4.73 o
   0   4  12        0.63        4.34      4.01 o
   1   4  12        3.17        6.91      4.43 o
  -3   5  12        0.40        1.94      4.75 o
  -2   5  12        0.24       -0.53      4.79 o
  -1   5  12        2.90        3.76      4.47 o
   0   5  12        3.07        6.34      3.96 o
   1   5  12        8.98        4.56      4.18 o
  -3   6  12        5.11        9.58      4.34 o
  -2   6  12        0.05       -0.24      5.04 o
  -1   6  12       18.25       27.18      8.24 o
   0   6  12        1.19        6.35      5.05 o
  -3   7  12        7.43        1.04      8.37 o
  -2   7  12       11.26        3.15      4.59 o
  -1   7  12        3.03        7.37     10.12 o
   0   7  12        0.94        5.58      4.95 o
  -2   8  12        9.02       -5.39      5.37 o
  -1   8  12        0.02        4.27      9.50 o
 
